# Supplementary material for: Diacetato{4′-[4-(benz­yloxy)phen­yl]-2,2′:6′,2′′-terpyridine}zinc(II)
Source: Acta Crystallogr Sect E Struct Rep Online. 2009 Nov 25;65(Pt 12):m1672. doi: 10.1107/S1600536809049502 (PMC2971799; doi:10.1107/S1600536809049502)
Supplement: Supplementary file 1 [file e-65-m1672-sup1.cif]

##############################################################################
###                                                                        ###
###        Electronic paper (Acta Crystallographica Section E)             ###
###                                                                        ###
##############################################################################
#                                                                            #
# This CIF contains the data in a paper accepted for publication in Acta     #
# Crystallographica Section E. It conforms to the requirements of Notes      #
# for Authors for Section E, and has been peer reviewed under the auspices   #
# of the IUCr Commission on Journals.                                        #
#                                                                            #
# Full details of the Crystallographic Information File format               #
# are given in the paper "The Crystallographic Information File (CIF):       #
# a New Standard Archive File for Crystallography" by S. R. Hall, F. H.      #
# Allen and I. D. Brown [Acta Cryst. (1991), A47, 655-685].                  #
#                                                                            #
# The current version of the core CIF dictionary is obtainable from          #
# ftp://ftp.iucr.org/pub/cif_core.dic. The current version number is 2.4.    #
#                                                                            #
# Software is freely available for graphical display of the structure(s) in  #
# this CIF.  For information consult the CIF home page http://www.iucr.org/  #
# cif/home.html                                                              #
#                                                                            #
# This file may be used for bona fide research purposes within the           #
# scientific community so long as proper attribution is given to the journal # 
# article from which it was obtained.                                        #
#                                                                            #
##############################################################################
                                             
data_I
_audit_creation_method     SHELXL97
_chemical_name_systematic
;
Diacetato{4'-[4-(benzyloxy)phenyl]-2,2':6',2''-terpyridine}zinc(II)
;
_chemical_name_common     ?
_chemical_formula_moiety     'C32 H27 N3 O5 Zn'
_chemical_formula_sum     'C32 H27 N3 O5 Zn'
_chemical_formula_iupac     '[Zn (C2 H3 O2)2 (C28 H21 N3 O)]'
_chemical_formula_weight     598.94
_chemical_melting_point     ?
_symmetry_cell_setting     monoclinic
_symmetry_space_group_name_H-M     'P n'
_symmetry_space_group_name_Hall     'P -2yac'
loop_
    _symmetry_equiv_pos_as_xyz
    'x, y, z'
    'x+1/2, -y, z+1/2'
_cell_length_a     8.3959(17)
_cell_length_b     15.564(3)
_cell_length_c     10.702(2)
_cell_angle_alpha     90.00
_cell_angle_beta     102.23(3)
_cell_angle_gamma     90.00
_cell_volume     1366.7(5)
_cell_formula_units_Z     2
_cell_measurement_reflns_used     8985
_cell_measurement_theta_min     3.10
_cell_measurement_theta_max     27.42
_cell_measurement_temperature     291(2)
_exptl_crystal_description     block
_exptl_crystal_colour     colorless
_exptl_crystal_size_max     0.26
_exptl_crystal_size_mid     0.23
_exptl_crystal_size_min     0.21
_exptl_crystal_density_diffrn     1.455
_exptl_crystal_density_meas     ?
_exptl_crystal_density_method     'not measured'
_exptl_crystal_F_000     620
_exptl_absorpt_coefficient_mu     0.946
_exptl_absorpt_correction_type     Multi-scan
_exptl_absorpt_process_details     '(ABSCOR; Higashi, 1995)'
_exptl_absorpt_correction_T_min     0.7910
_exptl_absorpt_correction_T_max     0.8260
_exptl_special_details
;
;
_diffrn_ambient_temperature     291(2)
_diffrn_radiation_type     MoK\a
_diffrn_radiation_wavelength     0.71073
_diffrn_radiation_source     'fine-focus sealed tube'
_diffrn_radiation_monochromator     graphite
_diffrn_measurement_device_type     'Rigaku R-AXIS RAPID'
_diffrn_measurement_method     '\w scan'
_diffrn_detector_area_resol_mean     ?
_diffrn_reflns_number     13194
_diffrn_reflns_av_R_equivalents     0.0433
_diffrn_reflns_av_sigmaI/netI     0.0596
_diffrn_reflns_theta_min     3.10
_diffrn_reflns_theta_max     27.43
_diffrn_reflns_theta_full     27.43
_diffrn_measured_fraction_theta_max     0.994
_diffrn_measured_fraction_theta_full     0.994
_diffrn_reflns_limit_h_min     -10
_diffrn_reflns_limit_h_max     10
_diffrn_reflns_limit_k_min     -20
_diffrn_reflns_limit_k_max     20
_diffrn_reflns_limit_l_min     -13
_diffrn_reflns_limit_l_max     13
_diffrn_standards_number     0
_diffrn_standards_interval_count     0
_diffrn_standards_interval_time     0
_diffrn_standards_decay_%     0
_refine_special_details
;
Refinement of <i>F</i>^2^ against ALL reflections. The weighted <i>R</i>-factor
<i>wR</i> and goodness of fit <i>S</i> are based on <i>F</i>^2^, conventional
<i>R</i>-factors <i>R</i> are based on <i>F</i>, with <i>F</i> set to zero for
negative <i>F</i>^2^. The threshold expression of <i>F</i>^2^ >
\s(<i>F</i>^2^) is used only for calculating <i>R</i>-factors(gt) <i>etc</i>.
and is not relevant to the choice of reflections for refinement.
<i>R</i>-factors based on <i>F</i>^2^ are statistically about twice as large
as those based on <i>F</i>, and <i>R</i>- factors based on ALL data will be
even larger.
;
_reflns_number_total     5859
_reflns_number_gt     3538
_reflns_threshold_expression     I>2sigma(I)
_refine_ls_structure_factor_coef     Fsqd
_refine_ls_matrix_type     full
_refine_ls_R_factor_all     0.0841
_refine_ls_R_factor_gt     0.0367
_refine_ls_wR_factor_gt     0.0802
_refine_ls_wR_factor_ref     0.1060
_refine_ls_goodness_of_fit_ref     0.981
_refine_ls_restrained_S_all     0.981
_refine_ls_number_reflns     5859
_refine_ls_number_parameters     373
_refine_ls_number_restraints     2
_refine_ls_hydrogen_treatment     constr
_refine_ls_weighting_scheme     calc
_refine_ls_weighting_details
              'w=1/[\s^2^(Fo^2^)+(0.0503P)^2^+0.0000P] where P=(Fo^2^+2Fc^2^)/3'
_atom_sites_solution_hydrogens     geom
_atom_sites_solution_primary     direct
_atom_sites_solution_secondary     difmap
_refine_ls_shift/su_max     0.001
_refine_ls_shift/su_mean     0.000
_refine_diff_density_max     0.482
_refine_diff_density_min     -0.560
_refine_ls_extinction_method     none
_refine_ls_extinction_coef     ?
_refine_ls_abs_structure_details     'Flack (1983), 2733 Friedel pairs'
_refine_ls_abs_structure_Flack     0.108(13)
loop_
    _atom_type_symbol
    _atom_type_description
    _atom_type_scat_dispersion_real
    _atom_type_scat_dispersion_imag
    _atom_type_scat_source
    'C' 'C' 0.0033 0.0016
                         'International Tables Vol C Tables 4.2.6.8 and 6.1.1.4'
    'H' 'H' 0.0000 0.0000
                         'International Tables Vol C Tables 4.2.6.8 and 6.1.1.4'
    'N' 'N' 0.0061 0.0033
                         'International Tables Vol C Tables 4.2.6.8 and 6.1.1.4'
    'O' 'O' 0.0106 0.0060
                         'International Tables Vol C Tables 4.2.6.8 and 6.1.1.4'
    'Zn' 'Zn' 0.2839 1.4301
                         'International Tables Vol C Tables 4.2.6.8 and 6.1.1.4'
_computing_data_collection     'RAPID-AUTO (Rigaku, 1998)'
_computing_cell_refinement     'RAPID-AUTO (Rigaku, 1998)'
_computing_data_reduction     'CrystalClear (Rigaku/MSC, 2002)'
_computing_structure_solution     'SHELXS97 (Sheldrick, 2008)'
_computing_structure_refinement     'SHELXL97 (Sheldrick, 2008)'
_computing_molecular_graphics     'SHELXTL (Sheldrick, 2008)'
_computing_publication_material     'SHELXL97 (Sheldrick, 2008)'
loop_
    _atom_site_type_symbol
    _atom_site_label
    _atom_site_fract_x
    _atom_site_fract_y
    _atom_site_fract_z
    _atom_site_U_iso_or_equiv
    _atom_site_adp_type
    _atom_site_calc_flag
    _atom_site_refinement_flags
    _atom_site_occupancy
    _atom_site_disorder_assembly
    _atom_site_disorder_group
    C C1 0.8831(7) 0.3046(4) 0.9729(6) 0.0593(17) Uani d . 1 . .
    H H1 0.8640 0.2457 0.9695 0.071 Uiso calc R 1 . .
    C C2 1.0368(7) 0.3342(4) 1.0203(7) 0.071(2) Uani d . 1 . .
    H H2 1.1225 0.2956 1.0432 0.085 Uiso calc R 1 . .
    C C3 1.0655(6) 0.4200(4) 1.0342(5) 0.0584(15) Uani d . 1 . .
    H H3 1.1690 0.4404 1.0707 0.070 Uiso calc R 1 . .
    C C4 0.9378(6) 0.4766(4) 0.9929(5) 0.0547(14) Uani d . 1 . .
    H H4 0.9538 0.5357 0.9989 0.066 Uiso calc R 1 . .
    C C5 0.7855(6) 0.4424(3) 0.9424(5) 0.0457(12) Uani d . 1 . .
    C C6 0.6379(6) 0.4966(3) 0.8920(5) 0.0436(13) Uani d . 1 . .
    C C7 0.6359(6) 0.5845(3) 0.8898(5) 0.0505(14) Uani d . 1 . .
    H H7 0.7320 0.6150 0.9187 0.061 Uiso calc R 1 . .
    C C8 0.4896(7) 0.6291(2) 0.8440(7) 0.0441(10) Uani d . 1 . .
    C C9 0.3513(6) 0.5806(3) 0.8006(5) 0.0478(13) Uani d . 1 . .
    H H9 0.2518 0.6076 0.7702 0.057 Uiso calc R 1 . .
    C C10 0.3608(6) 0.4912(3) 0.8023(5) 0.0423(13) Uani d . 1 . .
    C C11 0.2215(6) 0.4320(3) 0.7578(5) 0.0475(13) Uani d . 1 . .
    C C12 0.0654(6) 0.4599(4) 0.7014(5) 0.0571(15) Uani d . 1 . .
    H H12 0.0426 0.5181 0.6880 0.068 Uiso calc R 1 . .
    C C13 -0.0562(7) 0.3980(4) 0.6655(6) 0.0645(17) Uani d . 1 . .
    H H13 -0.1622 0.4148 0.6292 0.077 Uiso calc R 1 . .
    C C14 -0.0200(7) 0.3134(4) 0.6834(6) 0.0600(16) Uani d . 1 . .
    H H14 -0.0997 0.2718 0.6585 0.072 Uiso calc R 1 . .
    C C15 0.1373(7) 0.2905(4) 0.7393(6) 0.0615(16) Uani d . 1 . .
    H H15 0.1606 0.2325 0.7536 0.074 Uiso calc R 1 . .
    C C16 0.4862(7) 0.7251(2) 0.8434(6) 0.0482(11) Uani d . 1 . .
    C C17 0.6114(7) 0.7729(4) 0.9184(6) 0.0603(15) Uani d . 1 . .
    H H17 0.6995 0.7449 0.9696 0.072 Uiso calc R 1 . .
    C C18 0.6047(7) 0.8626(4) 0.9167(6) 0.0638(16) Uani d . 1 . .
    H H18 0.6878 0.8943 0.9676 0.077 Uiso calc R 1 . .
    C C19 0.4755(6) 0.9042(3) 0.8400(6) 0.0562(14) Uani d . 1 . .
    C C20 0.3523(6) 0.8577(3) 0.7660(6) 0.0611(15) Uani d . 1 . .
    H H20 0.2646 0.8859 0.7146 0.073 Uiso calc R 1 . .
    C C21 0.3582(6) 0.7699(3) 0.7674(5) 0.0573(14) Uani d . 1 . .
    H H21 0.2740 0.7392 0.7161 0.069 Uiso calc R 1 . .
    C C22 0.3569(6) 1.0418(3) 0.7676(6) 0.0794(14) Uani d . 1 . .
    H H22A 0.3336 1.0169 0.6825 0.095 Uiso calc R 1 . .
    H H22B 0.3954 1.1000 0.7606 0.095 Uiso calc R 1 . .
    C C23 0.2019(6) 1.0450(3) 0.8165(5) 0.0635(13) Uani d . 1 . .
    C C24 0.2036(7) 1.0670(3) 0.9414(5) 0.0758(14) Uani d . 1 . .
    H H24 0.3027 1.0775 0.9972 0.091 Uiso calc R 1 . .
    C C25 0.0619(8) 1.0737(4) 0.9849(7) 0.0897(18) Uani d . 1 . .
    H H25 0.0673 1.0886 1.0699 0.108 Uiso calc R 1 . .
    C C26 -0.0850(8) 1.0595(4) 0.9082(8) 0.0888(19) Uani d . 1 . .
    H H26 -0.1798 1.0633 0.9397 0.107 Uiso calc R 1 . .
    C C27 -0.0913(7) 1.0392(4) 0.7829(8) 0.100(2) Uani d . 1 . .
    H H27 -0.1920 1.0308 0.7283 0.120 Uiso calc R 1 . .
    C C28 0.0516(8) 1.0309(4) 0.7351(6) 0.0859(18) Uani d . 1 . .
    H H28 0.0456 1.0161 0.6500 0.103 Uiso calc R 1 . .
    C C29 0.4567(6) 0.2751(4) 1.0846(6) 0.0572(15) Uani d . 1 . .
    C C30 0.4161(8) 0.2233(5) 1.1989(7) 0.100(2) Uani d . 1 . .
    H H30A 0.3133 0.1947 1.1716 0.149 Uiso calc R 1 . .
    H H30B 0.4099 0.2619 1.2676 0.149 Uiso calc R 1 . .
    H H30C 0.4999 0.1815 1.2276 0.149 Uiso calc R 1 . .
    C C31 0.5525(6) 0.2511(4) 0.6214(6) 0.0605(15) Uani d . 1 . .
    C C32 0.5948(9) 0.1794(4) 0.5365(6) 0.086(2) Uani d . 1 . .
    H H32A 0.4985 0.1626 0.4757 0.129 Uiso calc R 1 . .
    H H32B 0.6371 0.1309 0.5885 0.129 Uiso calc R 1 . .
    H H32C 0.6754 0.1997 0.4919 0.129 Uiso calc R 1 . .
    N N1 0.7606(5) 0.3578(3) 0.9319(5) 0.0481(11) Uani d . 1 . .
    N N2 0.5019(6) 0.45091(16) 0.8450(5) 0.0440(7) Uani d . 1 . .
    N N3 0.2591(6) 0.3473(3) 0.7745(5) 0.0523(12) Uani d . 1 . .
    O O1 0.4850(6) 0.99246(16) 0.8480(6) 0.0784(10) Uani d . 1 . .
    O O2 0.4764(5) 0.2367(3) 0.9965(4) 0.0664(11) Uani d . 1 . .
    O O3 0.4605(6) 0.3537(3) 1.1031(5) 0.0977(14) Uani d . 1 . .
    O O4 0.5539(5) 0.2307(2) 0.7346(4) 0.0696(11) Uani d . 1 . .
    O O5 0.5191(7) 0.3222(3) 0.5782(5) 0.1088(18) Uani d . 1 . .
    Zn Zn1 0.50944(8) 0.31689(2) 0.85645(8) 0.05098(14) Uani d . 1 . .
loop_
    _atom_site_aniso_label
    _atom_site_aniso_U_11
    _atom_site_aniso_U_22
    _atom_site_aniso_U_33
    _atom_site_aniso_U_12
    _atom_site_aniso_U_13
    _atom_site_aniso_U_23
    C1 0.049(3) 0.046(3) 0.082(4) 0.007(2) 0.012(3) 0.009(3)
    C2 0.042(3) 0.078(4) 0.092(5) 0.017(3) 0.010(3) 0.010(3)
    C3 0.042(3) 0.066(3) 0.063(3) -0.001(3) 0.002(2) 0.000(3)
    C4 0.043(3) 0.056(3) 0.065(3) 0.001(2) 0.011(2) -0.004(3)
    C5 0.040(3) 0.044(3) 0.056(3) -0.001(2) 0.017(2) 0.000(2)
    C6 0.039(3) 0.037(3) 0.056(3) 0.003(2) 0.013(2) -0.005(2)
    C7 0.046(3) 0.042(3) 0.064(3) -0.009(2) 0.013(2) -0.003(2)
    C8 0.043(3) 0.0359(16) 0.055(3) 0.003(2) 0.013(2) 0.001(3)
    C9 0.037(3) 0.041(3) 0.065(3) 0.000(2) 0.010(2) 0.000(2)
    C10 0.040(3) 0.037(3) 0.049(3) 0.004(2) 0.009(2) -0.003(2)
    C11 0.040(3) 0.047(3) 0.057(3) -0.004(2) 0.012(2) 0.003(2)
    C12 0.050(3) 0.051(3) 0.068(4) 0.004(2) 0.007(3) 0.003(3)
    C13 0.039(3) 0.071(4) 0.081(4) -0.005(3) 0.007(2) -0.001(3)
    C14 0.048(3) 0.055(3) 0.073(4) -0.014(2) 0.005(3) -0.009(2)
    C15 0.053(3) 0.045(3) 0.088(5) -0.011(3) 0.017(3) 0.001(3)
    C16 0.051(3) 0.0395(18) 0.057(3) -0.007(2) 0.018(2) -0.007(3)
    C17 0.053(3) 0.044(3) 0.080(4) 0.002(2) 0.005(3) -0.002(3)
    C18 0.050(3) 0.043(3) 0.093(4) -0.004(2) 0.004(3) -0.010(3)
    C19 0.050(4) 0.0365(19) 0.082(4) -0.002(2) 0.014(3) 0.000(3)
    C20 0.052(3) 0.039(3) 0.092(4) 0.001(2) 0.014(3) 0.005(3)
    C21 0.053(3) 0.039(3) 0.077(4) -0.001(2) 0.008(2) 0.007(3)
    C22 0.082(4) 0.039(2) 0.122(4) 0.002(2) 0.031(3) 0.009(3)
    C23 0.061(3) 0.034(2) 0.093(4) 0.007(2) 0.011(3) 0.007(2)
    C24 0.065(3) 0.065(3) 0.095(4) -0.001(3) 0.013(3) 0.000(3)
    C25 0.088(5) 0.080(4) 0.109(5) 0.003(3) 0.038(4) -0.008(3)
    C26 0.081(5) 0.067(4) 0.124(6) -0.004(3) 0.036(4) -0.001(4)
    C27 0.059(4) 0.087(5) 0.144(7) 0.006(3) 0.001(4) 0.009(4)
    C28 0.082(4) 0.080(4) 0.090(5) 0.000(3) 0.008(3) 0.001(3)
    C29 0.031(2) 0.059(4) 0.074(4) -0.007(2) -0.006(2) 0.012(3)
    C30 0.076(4) 0.106(6) 0.113(5) -0.001(4) 0.013(4) 0.036(5)
    C31 0.045(3) 0.048(3) 0.084(4) 0.003(2) 0.002(2) -0.002(3)
    C32 0.089(4) 0.094(5) 0.074(4) 0.022(4) 0.017(3) -0.017(3)
    N1 0.040(2) 0.037(2) 0.071(3) 0.0050(19) 0.020(2) 0.000(2)
    N2 0.0421(15) 0.0334(13) 0.056(2) -0.001(2) 0.0103(14) -0.002(2)
    N3 0.047(3) 0.040(2) 0.068(3) 0.000(2) 0.010(2) -0.002(2)
    O1 0.062(3) 0.0335(13) 0.141(3) -0.0014(18) 0.024(2) 0.000(3)
    O2 0.072(3) 0.049(2) 0.083(3) -0.0032(19) 0.027(2) 0.004(2)
    O3 0.113(3) 0.073(3) 0.112(3) -0.017(3) 0.034(3) -0.019(3)
    O4 0.078(3) 0.049(2) 0.080(3) 0.008(2) 0.014(2) -0.001(2)
    O5 0.138(5) 0.077(3) 0.118(4) 0.024(3) 0.042(3) 0.026(3)
    Zn1 0.0465(2) 0.0366(2) 0.0702(3) 0.0007(4) 0.01314(18) 0.0003(4)
_geom_special_details
;
All e.s.d.'s (except the e.s.d. in the dihedral angle between two l.s. planes)
are estimated using the full covariance matrix. The cell e.s.d.'s are taken
into account individually in the estimation of e.s.d.'s in distances, angles
and torsion angles; correlations between e.s.d.'s in cell parameters are only
used when they are defined by crystal symmetry. An approximate (isotropic)
treatment of cell e.s.d.'s is used for estimating e.s.d.'s involving l.s.
planes.
;
loop_
    _geom_bond_atom_site_label_1
    _geom_bond_atom_site_label_2
    _geom_bond_site_symmetry_2
    _geom_bond_distance
    _geom_bond_publ_flag
    C1 N1 . 1.320(7) ?
    C1 C2 . 1.363(9) ?
    C1 H1 . 0.9300 ?
    C2 C3 . 1.359(8) ?
    C2 H2 . 0.9300 ?
    C3 C4 . 1.385(7) ?
    C3 H3 . 0.9300 ?
    C4 C5 . 1.385(7) ?
    C4 H4 . 0.9300 ?
    C5 N1 . 1.334(7) ?
    C5 C6 . 1.503(7) ?
    C6 N2 . 1.349(6) ?
    C6 C7 . 1.368(8) ?
    C7 C8 . 1.406(7) ?
    C7 H7 . 0.9300 ?
    C8 C9 . 1.381(7) ?
    C8 C16 . 1.494(5) ?
    C9 C10 . 1.394(8) ?
    C9 H9 . 0.9300 ?
    C10 N2 . 1.333(6) ?
    C10 C11 . 1.486(7) ?
    C11 N3 . 1.359(7) ?
    C11 C12 . 1.391(7) ?
    C12 C13 . 1.397(7) ?
    C12 H12 . 0.9300 ?
    C13 C14 . 1.355(8) ?
    C13 H13 . 0.9300 ?
    C14 C15 . 1.376(8) ?
    C14 H14 . 0.9300 ?
    C15 N3 . 1.344(7) ?
    C15 H15 . 0.9300 ?
    C16 C21 . 1.390(7) ?
    C16 C17 . 1.394(7) ?
    C17 C18 . 1.399(9) ?
    C17 H17 . 0.9300 ?
    C18 C19 . 1.376(7) ?
    C18 H18 . 0.9300 ?
    C19 C20 . 1.369(7) ?
    C19 O1 . 1.377(5) ?
    C20 C21 . 1.369(8) ?
    C20 H20 . 0.9300 ?
    C21 H21 . 0.9300 ?
    C22 O1 . 1.448(6) ?
    C22 C23 . 1.503(7) ?
    C22 H22A . 0.9700 ?
    C22 H22B . 0.9700 ?
    C23 C24 . 1.377(7) ?
    C23 C28 . 1.391(7) ?
    C24 C25 . 1.370(8) ?
    C24 H24 . 0.9300 ?
    C25 C26 . 1.347(8) ?
    C25 H25 . 0.9300 ?
    C26 C27 . 1.367(9) ?
    C26 H26 . 0.9300 ?
    C27 C28 . 1.406(9) ?
    C27 H27 . 0.9300 ?
    C28 H28 . 0.9300 ?
    C29 O2 . 1.158(6) ?
    C29 O3 . 1.238(7) ?
    C29 C30 . 1.562(8) ?
    C30 H30A . 0.9600 ?
    C30 H30B . 0.9600 ?
    C30 H30C . 0.9600 ?
    C31 O5 . 1.209(7) ?
    C31 O4 . 1.249(7) ?
    C31 C32 . 1.527(8) ?
    C32 H32A . 0.9600 ?
    C32 H32B . 0.9600 ?
    C32 H32C . 0.9600 ?
    Zn1 N1 . 2.187(4) yes
    Zn1 N2 . 2.090(3) yes
    Zn1 N3 . 2.151(5) yes
    Zn1 O2 . 2.014(4) yes
    Zn1 O4 . 1.961(4) yes
loop_
    _geom_angle_atom_site_label_1
    _geom_angle_atom_site_label_2
    _geom_angle_atom_site_label_3
    _geom_angle_site_symmetry_1
    _geom_angle_site_symmetry_3
    _geom_angle
    _geom_angle_publ_flag
    N1 C1 C2 . . 121.4(6) ?
    N1 C1 H1 . . 119.3 ?
    C2 C1 H1 . . 119.3 ?
    C3 C2 C1 . . 120.3(6) ?
    C3 C2 H2 . . 119.9 ?
    C1 C2 H2 . . 119.9 ?
    C2 C3 C4 . . 118.8(5) ?
    C2 C3 H3 . . 120.6 ?
    C4 C3 H3 . . 120.6 ?
    C5 C4 C3 . . 117.9(6) ?
    C5 C4 H4 . . 121.0 ?
    C3 C4 H4 . . 121.0 ?
    N1 C5 C4 . . 121.8(5) ?
    N1 C5 C6 . . 115.0(4) ?
    C4 C5 C6 . . 123.2(5) ?
    N2 C6 C7 . . 121.0(5) ?
    N2 C6 C5 . . 113.9(4) ?
    C7 C6 C5 . . 125.1(5) ?
    C6 C7 C8 . . 120.4(5) ?
    C6 C7 H7 . . 119.8 ?
    C8 C7 H7 . . 119.8 ?
    C9 C8 C7 . . 117.3(3) ?
    C9 C8 C16 . . 122.1(5) ?
    C7 C8 C16 . . 120.6(5) ?
    C8 C9 C10 . . 120.0(5) ?
    C8 C9 H9 . . 120.0 ?
    C10 C9 H9 . . 120.0 ?
    N2 C10 C9 . . 121.2(5) ?
    N2 C10 C11 . . 113.6(5) ?
    C9 C10 C11 . . 125.2(5) ?
    N3 C11 C12 . . 122.1(5) ?
    N3 C11 C10 . . 114.4(4) ?
    C12 C11 C10 . . 123.4(5) ?
    C11 C12 C13 . . 118.1(6) ?
    C11 C12 H12 . . 121.0 ?
    C13 C12 H12 . . 121.0 ?
    C14 C13 C12 . . 120.1(5) ?
    C14 C13 H13 . . 119.9 ?
    C12 C13 H13 . . 119.9 ?
    C13 C14 C15 . . 118.6(6) ?
    C13 C14 H14 . . 120.7 ?
    C15 C14 H14 . . 120.7 ?
    N3 C15 C14 . . 123.7(6) ?
    N3 C15 H15 . . 118.1 ?
    C14 C15 H15 . . 118.1 ?
    C21 C16 C17 . . 117.7(4) ?
    C21 C16 C8 . . 121.0(5) ?
    C17 C16 C8 . . 121.3(5) ?
    C16 C17 C18 . . 120.2(5) ?
    C16 C17 H17 . . 119.9 ?
    C18 C17 H17 . . 119.9 ?
    C19 C18 C17 . . 120.1(5) ?
    C19 C18 H18 . . 119.9 ?
    C17 C18 H18 . . 119.9 ?
    C20 C19 C18 . . 120.0(4) ?
    C20 C19 O1 . . 126.1(5) ?
    C18 C19 O1 . . 113.8(5) ?
    C21 C20 C19 . . 120.0(5) ?
    C21 C20 H20 . . 120.0 ?
    C19 C20 H20 . . 120.0 ?
    C20 C21 C16 . . 122.0(5) ?
    C20 C21 H21 . . 119.0 ?
    C16 C21 H21 . . 119.0 ?
    O1 C22 C23 . . 113.5(5) ?
    O1 C22 H22A . . 108.9 ?
    C23 C22 H22A . . 108.9 ?
    O1 C22 H22B . . 108.9 ?
    C23 C22 H22B . . 108.9 ?
    H22A C22 H22B . . 107.7 ?
    C24 C23 C28 . . 118.0(5) ?
    C24 C23 C22 . . 121.0(5) ?
    C28 C23 C22 . . 120.9(5) ?
    C25 C24 C23 . . 121.1(5) ?
    C25 C24 H24 . . 119.4 ?
    C23 C24 H24 . . 119.4 ?
    C26 C25 C24 . . 122.0(7) ?
    C26 C25 H25 . . 119.0 ?
    C24 C25 H25 . . 119.0 ?
    C25 C26 C27 . . 118.4(6) ?
    C25 C26 H26 . . 120.8 ?
    C27 C26 H26 . . 120.8 ?
    C26 C27 C28 . . 121.3(5) ?
    C26 C27 H27 . . 119.3 ?
    C28 C27 H27 . . 119.3 ?
    C23 C28 C27 . . 119.2(6) ?
    C23 C28 H28 . . 120.4 ?
    C27 C28 H28 . . 120.4 ?
    O2 C29 O3 . . 129.6(6) ?
    O2 C29 C30 . . 117.6(5) ?
    O3 C29 C30 . . 112.8(6) ?
    C29 C30 H30A . . 109.5 ?
    C29 C30 H30B . . 109.5 ?
    H30A C30 H30B . . 109.5 ?
    C29 C30 H30C . . 109.5 ?
    H30A C30 H30C . . 109.5 ?
    H30B C30 H30C . . 109.5 ?
    O5 C31 O4 . . 123.8(6) ?
    O5 C31 C32 . . 120.4(7) ?
    O4 C31 C32 . . 115.8(5) ?
    C31 C32 H32A . . 109.5 ?
    C31 C32 H32B . . 109.5 ?
    H32A C32 H32B . . 109.5 ?
    C31 C32 H32C . . 109.5 ?
    H32A C32 H32C . . 109.5 ?
    H32B C32 H32C . . 109.5 ?
    C1 N1 C5 . . 119.6(5) ?
    C1 N1 Zn1 . . 124.2(4) ?
    C5 N1 Zn1 . . 116.1(3) ?
    C10 N2 C6 . . 120.0(3) ?
    C10 N2 Zn1 . . 120.2(4) ?
    C6 N2 Zn1 . . 119.5(4) ?
    C15 N3 C11 . . 117.3(5) ?
    C15 N3 Zn1 . . 126.1(4) ?
    C11 N3 Zn1 . . 116.6(3) ?
    C19 O1 C22 . . 117.8(4) ?
    C29 O2 Zn1 . . 110.5(4) ?
    C31 O4 Zn1 . . 120.5(4) ?
    O4 Zn1 O2 . . 98.42(13) ?
    O4 Zn1 N2 . . 130.6(2) ?
    O2 Zn1 N2 . . 130.9(2) ?
    O4 Zn1 N3 . . 100.76(19) ?
    O2 Zn1 N3 . . 99.39(18) ?
    N2 Zn1 N3 . . 75.02(19) ?
    N4 Zn1 N1 . . 98.04(17) ?
    O2 Zn1 N1 . . 100.36(18) ?
    N2 Zn1 N1 . . 75.28(18) ?
    N3 Zn1 N1 . . 150.30(11) ?
loop_
    _geom_hbond_atom_site_label_D
    _geom_hbond_atom_site_label_H
    _geom_hbond_atom_site_label_A
    _geom_hbond_site_symmetry_A
    _geom_hbond_distance_DH
    _geom_hbond_distance_HA
    _geom_hbond_distance_DA
    _geom_hbond_angle_DHA
    C4 H4 O5 2_565 0.93 2.39 3.293(7) 163.4
    C12 H12 O3 2_464 0.93 2.24 3.147(7) 164.8
    C22 H22B O4 1_565 0.97 2.48 3.429(6) 166.1
data_global
_journal_date_recd_electronic     2009-11-13
_journal_date_accepted     2009-11-19
_journal_name_full     'Acta Crystallographica, Section E'
_journal_year     2009
_journal_volume     65
_journal_issue     12
_journal_page_first     m1672
_journal_page_last     m1672
_journal_paper_category     QM
_journal_coeditor_code     WM2284
_publ_contact_author_name     'Wei Li'
_publ_contact_author_address
;
School of Food Engineering
Harbin University of Commerce
Harbin 150076
People's Republic of China
;
_publ_contact_author_email     liw@hrbcu.edu.cn
_publ_contact_author_fax     '(86)451 8484 4281'
_publ_contact_author_phone     '(86)451 8816 7426'
_publ_section_title
;
Diacetato{4'-[4-(benzyloxy)phenyl]-2,2':6',2''-terpyridine}zinc(II)
;
loop_
    _publ_author_name
    _publ_author_address
    'Wei Li'
;
School of Food Engineering
Harbin University of Commerce
Harbin 150076
People's Republic of China
;
    'Zhan Guo Lu'
;
School of Food Engineering
Harbin University of Commerce
Harbin 150076
People's Republic of China
;
