# Supplementary material for: Diacetato{4′-[4-(benz­yloxy)phen­yl]-2,2′:6′,2′′-terpyridine}zinc(II)
Source: Acta Crystallogr Sect E Struct Rep Online. 2009 Nov 25;65(Pt 12):m1672. doi: 10.1107/S1600536809049502 (PMC2971799; doi:10.1107/S1600536809049502)
Supplement: Supplementary file 2 [file e-65-m1672-Isup2.hkl]

# 
# h,k,l, Fc-squared, Fo-squared, sigma(Fo-squared) and status flag 
# 
data_I
_shelx_title ' shelxl in Pn' 
_shelx_refln_list_code          4 
_shelx_F_calc_maximum      274.37 
_exptl_crystal_F_000       620.00 
_reflns_d_resolution_high  0.7715 
 
loop_ 
 _symmetry_equiv_pos_as_xyz 
 'x, y, z' 
 'x+1/2, -y, z+1/2' 
 
_cell_length_a     8.3959 
_cell_length_b    15.5641 
_cell_length_c    10.7016 
_cell_angle_alpha  90.000 
_cell_angle_beta  102.230 
_cell_angle_gamma  90.000 
 
_shelx_F_squared_multiplier     1.000 
 
loop_ 
 _refln_index_h 
 _refln_index_k 
 _refln_index_l 
 _refln_F_squared_calc 
 _refln_F_squared_meas 
 _refln_F_squared_sigma 
 _refln_observed_status 
   3   0 -13       11.23       11.23      8.17 o 
   5   0 -13       27.30        3.06     10.72 o 
   2   1 -13        3.64       11.23     11.74 o 
   3   1 -13        1.79       -3.06      7.15 o 
   4   1 -13       19.90       16.56      9.16 o 
   5   1 -13        7.80        9.26      9.72 o 
   2   2 -13        2.53       10.72      8.17 o 
   3   2 -13        3.45       -3.57      7.66 o 
   4   2 -13       14.89        1.02     10.72 o 
   5   2 -13        2.95        1.51     12.39 o 
   1   3 -13       20.37       14.29      9.19 o 
   2   3 -13        2.84        3.06      8.68 o 
   3   3 -13       10.94        8.68     10.21 o 
   4   3 -13        0.98      -12.25     12.25 o 
   5   3 -13        4.24      -15.82     17.86 o 
   1   4 -13        1.22        4.08     14.29 o 
   2   4 -13        7.16       15.31     16.84 o 
   3   4 -13        0.02        2.04      9.70 o 
   4   4 -13        3.03        0.51     19.39 o 
   5   4 -13        0.65      -11.23     13.78 o 
   1   5 -13        4.29       20.42     17.35 o 
   2   5 -13        0.24        4.59     16.84 o 
   3   5 -13        7.96       13.78     13.27 o 
   4   5 -13        0.03       29.09     23.99 o 
   1   6 -13        2.25       -6.12     17.35 o 
   2   6 -13        8.79       23.99     13.78 o 
   3   6 -13        1.02      -12.76     12.76 o 
   4   6 -13       12.34       13.78     15.31 o 
   2   0 -12       35.51       26.54     11.74 o 
   4   0 -12      245.26      159.75     27.56 o 
   6   0 -12       35.13        1.53     27.05 o 
   1   1 -12       12.05       10.72     10.21 o 
   2   1 -12        9.79        5.55      6.63 o 
   3   1 -12        9.86       12.23      9.20 o 
   4   1 -12      118.93       70.72     11.67 o 
   5   1 -12        0.79       -1.61      8.68 o 
   6   1 -12        0.48       -1.47      5.95 o 
   7   1 -12        6.33        3.34      9.66 o 
   1   2 -12        8.18       14.80     12.25 o 
   2   2 -12       10.32       11.23     13.27 o 
   3   2 -12        2.27       -3.68      7.26 o 
   4   2 -12        1.75        0.22      4.05 o 
   5   2 -12        1.59       -0.27      8.30 o 
   6   2 -12       18.15       16.46     12.46 o 
   7   2 -12       16.76       26.98     19.74 o 
   1   3 -12        0.36        9.19      7.15 o 
   2   3 -12       20.73       19.39     15.31 o 
   3   3 -12       11.63        9.70     13.27 o 
   4   3 -12       20.16       26.80      9.74 o 
   5   3 -12        8.56       -2.35      9.63 o 
   6   3 -12       14.11        8.43     16.78 o 
   7   3 -12        0.42        0.15     17.04 o 
   0   4 -12        9.95        5.10      8.17 o 
   1   4 -12       14.10       34.71     16.33 o 
   2   4 -12        0.66        9.70     15.31 o 
   3   4 -12       16.40       26.54     12.25 o 
   4   4 -12        0.47       -1.69      7.66 o 
   5   4 -12       10.09        8.96     10.45 o 
   6   4 -12        1.29       -5.37      7.15 o 
   0   5 -12        4.20        5.61     14.29 o 
   1   5 -12        3.57       17.86     16.33 o 
   2   5 -12       19.45        9.70     11.23 o 
   3   5 -12        8.96        8.17     10.72 o 
   4   5 -12       25.24       13.27     20.42 o 
   5   5 -12        2.31        0.83      4.81 o 
   6   5 -12       21.05        3.94     16.07 o 
   0   6 -12        8.65       -4.59     13.78 o 
   1   6 -12        7.87        3.57     17.86 o 
   2   6 -12       11.75       11.23     11.74 o 
   3   6 -12        4.63        2.55     16.33 o 
   4   6 -12        7.66       25.52     14.80 o 
   5   6 -12        3.45       42.87     26.03 o 
   6   6 -12        2.39       11.69     16.08 o 
   0   7 -12        1.71       12.76     18.37 o 
   1   7 -12       21.09       31.13     21.95 o 
   2   7 -12        3.65       -7.15     11.23 o 
   3   7 -12       20.70       17.35     20.93 o 
   4   7 -12        4.00      -11.74     14.29 o 
   5   7 -12       12.54       10.72     17.86 o 
   0   8 -12       20.99       11.74     13.78 o 
   1   8 -12        1.27       12.76     20.93 o 
   2   8 -12       10.73        5.10     12.25 o 
   3   8 -12        4.57        2.04     11.74 o 
   4   8 -12       14.06        1.02     18.88 o 
   5   8 -12        0.60       26.54     23.99 o 
   0   9 -12       19.41        9.19     14.80 o 
   1   9 -12       18.81        7.15     14.80 o 
   2   9 -12        0.12       19.39     22.46 o 
   3   9 -12        0.54       -9.70     14.80 o 
   4   9 -12        1.50        5.10     16.33 o 
   2  10 -12        5.77       -6.12     26.54 o 
   1   0 -11       22.65       15.82      5.61 o 
   3   0 -11      182.21      146.99     14.80 o 
   5   0 -11       47.05       38.28     22.97 o 
   7   0 -11       77.27      111.26     36.75 o 
   1   1 -11        0.28        0.28      5.00 o 
   2   1 -11        4.59        9.89      7.66 o 
   3   1 -11       85.03       73.50     10.28 o 
   4   1 -11       41.49       41.65     14.38 o 
   5   1 -11        1.26        5.38      7.39 o 
   6   1 -11        7.01        7.41     11.67 o 
   7   1 -11        2.28       -6.55     10.24 o 
   8   1 -11        8.97       15.37     22.30 o 
   0   2 -11       97.70       82.68     16.84 o 
   1   2 -11       10.38       13.78      7.15 o 
   2   2 -11       10.83        5.94      6.23 o 
   3   2 -11        0.27        0.51      7.17 o 
   4   2 -11       39.37       48.91     13.10 o 
   5   2 -11       19.36       11.61     10.28 o 
   6   2 -11       14.61       10.43     13.73 o 
   7   2 -11       32.30       43.22     20.93 o 
   8   2 -11        9.72        5.10     11.03 o 
   0   3 -11       19.49        4.59     12.25 o 
   1   3 -11       67.09       70.94     11.23 o 
   2   3 -11        5.54        1.26      4.32 o 
   3   3 -11       69.39       49.30     14.29 o 
   4   3 -11        0.39       -0.51      5.10 o 
   5   3 -11       34.85       12.41     18.63 o 
   6   3 -11        1.01        4.04      9.71 o 
   7   3 -11       54.25       54.64     17.10 o 
   8   3 -11        0.05       14.75     12.99 o 
   0   4 -11       17.03       17.35      9.70 o 
   1   4 -11        0.59       -8.17      8.17 o 
   2   4 -11       17.79       15.82     10.72 o 
   3   4 -11        3.49        6.03      5.75 o 
   4   4 -11       15.12        8.01     11.48 o 
   5   4 -11        0.77        4.66      9.20 o 
   6   4 -11       17.12       11.04     12.93 o 
   7   4 -11       11.53       -6.13     14.17 o 
   0   5 -11       15.10        5.10      8.68 o 
   1   5 -11       59.82       40.32     12.25 o 
   2   5 -11       27.98       16.33     11.23 o 
   3   5 -11       54.57       39.28     15.06 o 
   4   5 -11        9.23        6.58      6.32 o 
   5   5 -11       17.34        7.07     11.74 o 
   6   5 -11        1.52        0.18      7.65 o 
   7   5 -11        2.12       15.04     26.03 o 
   0   6 -11       16.90        0.51     15.82 o 
   1   6 -11       26.92       27.05     12.76 o 
   2   6 -11       11.47        5.61     11.74 o 
   3   6 -11       47.80       32.15     23.99 o 
   4   6 -11       31.73       30.14      9.53 o 
   5   6 -11       24.93        5.94     10.90 o 
   6   6 -11       25.13       13.71     14.55 o 
   7   6 -11        2.08        4.72      7.49 o 
   0   7 -11       33.74       15.82     20.42 o 
   1   7 -11        4.86       11.74      9.19 o 
   2   7 -11       37.55       28.58     14.29 o 
   3   7 -11        0.63       -2.55     10.21 o 
   4   7 -11       97.27       72.98     34.20 o 
   5   7 -11        1.58        2.05      7.46 o 
   6   7 -11       47.58       16.72     31.13 o 
   7   7 -11        5.91        8.60     14.30 o 
  -1   8 -11       11.21       23.99     13.78 o 
   0   8 -11        0.77        4.08     16.33 o 
   1   8 -11       41.99       37.77     15.31 o 
   2   8 -11        6.16        9.70     22.46 o 
   3   8 -11       29.81       47.98     16.84 o 
   4   8 -11       21.48       21.44     16.33 o 
   5   8 -11        6.55       25.52     30.11 o 
   6   8 -11        0.08        6.16      8.95 o 
  -1   9 -11       19.53       10.72     14.29 o 
   0   9 -11       53.18       18.37     24.50 o 
   1   9 -11        7.00       14.29     13.27 o 
   2   9 -11       18.50       44.91     26.54 o 
   3   9 -11        4.32       -6.63     21.95 o 
   4   9 -11        8.81       -7.15     14.29 o 
   5   9 -11        0.74       20.93     16.33 o 
   6   9 -11       23.83        9.17     13.69 o 
  -1  10 -11        2.69        7.66     12.25 o 
   0  10 -11       63.40       69.41     29.60 o 
   1  10 -11        5.00       23.99     16.33 o 
   2  10 -11       38.51       36.24     17.86 o 
   3  10 -11       15.74       30.62     27.05 o 
   4  10 -11       11.18       76.05     33.69 o 
   5  10 -11       11.98       25.01     36.24 o 
  -1  11 -11        1.28        6.63     15.31 o 
   0  11 -11        9.40       26.03     17.35 o 
   1  11 -11       10.71       12.25     24.50 o 
   2  11 -11        0.92        6.12     16.84 o 
   3  11 -11        0.87        9.19     15.82 o 
   4  11 -11        0.55       28.07     18.37 o 
   1  12 -11       10.55       43.38     32.66 o 
   2  12 -11       38.29       47.47     32.66 o 
   3  12 -11        3.42       31.13     19.39 o 
   2   0 -10        6.08        4.59     10.21 o 
   4   0 -10      158.25      163.32     26.54 o 
   6   0 -10       66.21       67.88     18.37 o 
   8   0 -10       29.05       19.90     17.35 o 
   0   1 -10       10.89        9.19      9.19 o 
   1   1 -10       16.83        9.85      5.85 o 
   2   1 -10       20.18       20.22      7.72 o 
   3   1 -10       77.76       94.25     13.27 o 
   4   1 -10       34.07       26.78      8.11 o 
   5   1 -10        1.24        8.59     11.99 o 
   6   1 -10        0.21        6.30     12.78 o 
   7   1 -10       25.62       27.52     11.69 o 
   8   1 -10        4.82       -0.84     14.53 o 
   9   1 -10        4.41        6.61     12.42 o 
   0   2 -10       54.79       33.69      8.68 o 
   1   2 -10       11.19       10.39      3.86 o 
   2   2 -10        0.46        0.33      4.92 o 
   3   2 -10      138.98      135.29     19.65 o 
   4   2 -10        8.36        7.49      9.93 o 
   5   2 -10       40.30       30.46      9.93 o 
   6   2 -10       32.12       31.43     11.03 o 
   7   2 -10       91.45       74.02     23.89 o 
   8   2 -10       10.46       24.28     12.49 o 
   0   3 -10      129.46      108.71     20.42 o 
   1   3 -10        3.47       12.76      8.17 o 
   2   3 -10       85.76       63.31      8.41 o 
   3   3 -10        0.27        5.03      5.78 o 
   4   3 -10       50.49       61.73      8.87 o 
   5   3 -10        2.53        5.03     10.86 o 
   6   3 -10       44.71       37.04     17.94 o 
   7   3 -10       19.32       17.20     10.91 o 
   8   3 -10       28.72       62.27     23.27 o 
   0   4 -10       22.26       18.88     14.29 o 
   1   4 -10       65.44       46.44     12.25 o 
   2   4 -10       15.95       14.69      4.59 o 
   3   4 -10       46.48       49.87      9.95 o 
   4   4 -10        9.02        3.78     10.04 o 
   5   4 -10       47.59       54.39     12.25 o 
   6   4 -10        1.66       -7.64      7.64 o 
   7   4 -10        6.59        1.43     14.35 o 
   8   4 -10        0.72        5.07     10.76 o 
  -1   5 -10       13.74       13.27      9.70 o 
   0   5 -10       28.72       30.11     11.23 o 
   1   5 -10        3.88       13.27      9.70 o 
   2   5 -10       63.20       61.25     14.80 o 
   3   5 -10       32.17       30.37      8.99 o 
   4   5 -10       76.43       87.06      9.38 o 
   5   5 -10       24.47       12.13     14.80 o 
   6   5 -10       55.86       57.67     18.63 o 
   7   5 -10       14.04        5.54     10.04 o 
   8   5 -10       22.87       21.94     21.99 o 
  -1   6 -10       24.47       14.29     10.21 o 
   0   6 -10       22.81       33.17     11.74 o 
   1   6 -10       60.83       53.08     14.29 o 
   2   6 -10       48.28       55.12     14.80 o 
   3   6 -10      114.26      104.37     10.56 o 
   4   6 -10       29.38       28.88      9.91 o 
   5   6 -10       21.92       10.89     16.33 o 
   6   6 -10       20.29        9.51     13.78 o 
   7   6 -10        3.95        1.78     16.28 o 
   8   6 -10       16.73        8.97     10.43 o 
  -1   7 -10       92.61       87.28     16.84 o 
   0   7 -10       34.87       26.54     12.76 o 
   1   7 -10      135.00      149.54     20.42 o 
   2   7 -10        5.07      -10.72     16.33 o 
   3   7 -10      203.06      170.68     15.45 o 
   4   7 -10        2.85       -1.60      7.12 o 
   5   7 -10       93.79       13.26     20.67 o 
   6   7 -10        4.98        3.91     10.50 o 
   7   7 -10       45.40       22.09     29.60 o 
   8   7 -10        0.34        0.30      9.61 o 
  -1   8 -10       14.66       12.76     20.42 o 
   0   8 -10       77.93       74.52     17.35 o 
   1   8 -10        5.86        0.00     16.33 o 
   2   8 -10       26.41       38.79     16.33 o 
   3   8 -10       35.61       22.00      6.39 o 
   4   8 -10       42.76       44.46      6.12 o 
   5   8 -10        1.21        8.62     10.46 o 
   6   8 -10       32.82       10.04     15.82 o 
   7   8 -10        0.38       -6.26     13.50 o 
  -1   9 -10       24.29       35.73     21.95 o 
   0   9 -10       24.31       16.33     12.76 o 
   1   9 -10       52.20       27.05     28.07 o 
   2   9 -10        1.47       -5.61     13.27 o 
   3   9 -10       13.35       21.95     22.46 o 
   4   9 -10        5.53        0.97      5.28 o 
   5   9 -10       53.69       66.46     10.37 o 
   6   9 -10       17.38        3.78     15.23 o 
   7   9 -10       41.72       15.89     22.46 o 
  -1  10 -10       24.51       15.82     27.05 o 
   0  10 -10       12.22       -1.02     13.27 o 
   1  10 -10       52.85       94.42     30.11 o 
   2  10 -10       40.51       42.36     18.88 o 
   3  10 -10       47.52       58.18     21.44 o 
   4  10 -10       15.38        2.04     19.39 o 
   5  10 -10       40.73       24.46     14.08 o 
   6  10 -10        0.25        0.30      5.15 o 
  -1  11 -10        4.12       29.09     25.01 o 
   0  11 -10       15.91       22.46     16.84 o 
   1  11 -10        3.13       11.23     15.82 o 
   2  11 -10        5.08       28.58     32.15 o 
   3  11 -10        0.73       10.72     22.97 o 
   4  11 -10       11.33        3.57     19.39 o 
   5  11 -10        8.04        3.57     20.93 o 
   6  11 -10        0.87        2.68      6.71 o 
  -1  12 -10        3.31      -11.74     11.74 o 
   0  12 -10        3.36       31.13     29.09 o 
   1  12 -10       91.13       70.43     24.50 o 
   2  12 -10        9.77        7.15     15.31 o 
   3  12 -10       38.96       46.44     28.07 o 
   4  12 -10        2.95       -2.04     25.52 o 
   5  12 -10       39.65       64.82     37.77 o 
  -1  13 -10        5.60       16.33     16.84 o 
   0  13 -10       19.25       44.40     33.69 o 
   1  13 -10       10.61        9.19     15.31 o 
   2  13 -10        5.29        8.68     16.33 o 
   3  13 -10        2.78       16.33     19.39 o 
   4  13 -10        1.63      -18.88     21.44 o 
   1   0  -9      295.94      255.19     17.86 o 
   3   0  -9     1343.36     1342.81     44.40 o 
   5   0  -9      143.68      154.14     18.37 o 
   7   0  -9       53.10       64.31     30.62 o 
   9   0  -9        6.84       -1.02     13.27 o 
   0   1  -9      199.89      183.74     16.33 o 
   1   1  -9       30.65       17.90      5.01 o 
   2   1  -9       52.31       61.05     11.48 o 
   3   1  -9      668.61      694.98     27.39 o 
   4   1  -9        9.37       -2.14      7.46 o 
   5   1  -9       10.83        9.73      8.52 o 
   6   1  -9       10.15       10.53     14.68 o 
   7   1  -9        9.15        7.19      9.52 o 
   8   1  -9        7.43       -1.16     20.49 o 
   9   1  -9        6.31       -2.61     18.92 o 
   0   2  -9       39.50       40.32      8.17 o 
   1   2  -9       51.68       42.98      5.38 o 
   2   2  -9       13.59        9.60      7.42 o 
   3   2  -9       11.12        5.97      5.85 o 
   4   2  -9       17.99       13.62      8.76 o 
   5   2  -9       48.45       53.29     12.14 o 
   6   2  -9      102.20      120.37     13.85 o 
   7   2  -9       11.98        5.65     12.37 o 
   8   2  -9       10.32       30.03     23.99 o 
   9   2  -9        1.32        5.73     10.53 o 
   0   3  -9       48.69       43.89     15.31 o 
   1   3  -9      127.77      103.44     15.82 o 
   2   3  -9      106.42       92.40      9.59 o 
   3   3  -9      114.12      133.75     13.98 o 
   4   3  -9        2.36        5.89      7.34 o 
   5   3  -9       73.15       75.93     12.18 o 
   6   3  -9       18.12       13.75      9.16 o 
   7   3  -9      109.97      111.19     19.24 o 
   8   3  -9        1.66       19.38     19.90 o 
   9   3  -9       11.89       18.88     20.85 o 
  -1   4  -9        9.96       12.25      8.17 o 
   0   4  -9       40.71       28.58     16.84 o 
   1   4  -9        6.16        0.51      7.15 o 
   2   4  -9       46.64       53.78     10.72 o 
   3   4  -9        3.26        7.38      6.98 o 
   4   4  -9      115.80      135.42     16.46 o 
   5   4  -9        0.28       -0.26      6.14 o 
   6   4  -9       20.96       26.86     12.78 o 
   7   4  -9       32.84       22.48     15.06 o 
   8   4  -9       26.53       22.22     20.93 o 
   9   4  -9        0.03       11.62     12.62 o 
  -1   5  -9       20.35       30.62     16.33 o 
   0   5  -9       16.30       19.39     16.33 o 
   1   5  -9      109.45      105.65     14.80 o 
   2   5  -9       55.66       52.11      8.68 o 
   3   5  -9      114.01      131.67     12.49 o 
   4   5  -9       21.88       30.98      7.26 o 
   5   5  -9      113.57      146.35     16.03 o 
   6   5  -9        5.46       -0.68      6.95 o 
   7   5  -9       21.36       19.10     14.55 o 
   8   5  -9       10.47       -2.35     17.75 o 
   9   5  -9       20.12       21.48     20.39 o 
  -1   6  -9       21.60       21.44     17.86 o 
   0   6  -9       47.63       46.96     20.42 o 
   1   6  -9       34.65       42.87     21.95 o 
   2   6  -9       29.70       21.95      3.03 o 
   3   6  -9       93.20      100.47     10.43 o 
   4   6  -9       22.24       28.62      7.34 o 
   5   6  -9       68.34       85.22     17.61 o 
   6   6  -9       44.29       39.66     18.12 o 
   7   6  -9       29.53       14.46     11.98 o 
   8   6  -9       18.38       11.08     11.42 o 
  -1   7  -9        2.97        5.10     15.31 o 
   0   7  -9       48.85       60.74     23.48 o 
   1   7  -9        8.43       12.76     19.90 o 
   2   7  -9      100.93      114.33     19.39 o 
   3   7  -9       44.02       36.77      8.12 o 
   4   7  -9      157.89      178.47     14.63 o 
   5   7  -9       32.39       15.31     16.33 o 
   6   7  -9       94.26      117.14     13.66 o 
   7   7  -9        2.64       -1.28     10.45 o 
   8   7  -9       41.58       33.94     30.37 o 
  -1   8  -9       52.45       49.51     14.80 o 
   0   8  -9        0.80        9.70     15.82 o 
   1   8  -9      100.92      104.63     18.88 o 
   2   8  -9       25.70       29.09     15.82 o 
   3   8  -9      103.94      109.42      7.58 o 
   4   8  -9        2.07       -1.59      7.40 o 
   5   8  -9       27.36       13.06     15.31 o 
   6   8  -9        1.12        5.09     12.23 o 
   7   8  -9       39.70       43.74     12.47 o 
   8   8  -9        1.23        5.20      8.86 o 
  -1   9  -9      112.80      125.55     20.42 o 
   0   9  -9       75.65       84.21     26.54 o 
   1   9  -9        1.14       -1.02      8.17 o 
   2   9  -9        7.47        5.61     24.50 o 
   3   9  -9       28.05       15.00      4.83 o 
   4   9  -9       42.02       46.46      6.55 o 
   5   9  -9       10.32       12.14     15.06 o 
   6   9  -9       90.18      114.43     13.65 o 
   7   9  -9       45.76       34.74     13.01 o 
   8   9  -9       22.93       27.54     13.20 o 
  -1  10  -9       16.91        9.19     12.25 o 
   0  10  -9      104.28       85.74     35.22 o 
   1  10  -9       42.37       32.66     16.84 o 
   2  10  -9       48.27       52.57     16.84 o 
   3  10  -9       46.63       43.83      5.91 o 
   4  10  -9       15.52       12.62      8.21 o 
   5  10  -9       30.28       16.41      9.61 o 
   6  10  -9       51.61       13.85     21.69 o 
   7  10  -9        9.18        2.03     12.99 o 
  -1  11  -9       10.02        0.00      8.68 o 
   0  11  -9        2.91       -7.66     13.27 o 
   1  11  -9       17.41       29.09     23.99 o 
   2  11  -9        0.61       15.82     14.80 o 
   3  11  -9        9.21       12.85      4.95 o 
   4  11  -9        1.74        2.42      4.88 o 
   5  11  -9       31.34       13.42      9.59 o 
   6  11  -9        5.50        2.57      6.61 o 
   7  11  -9        1.32        9.96      7.79 o 
  -1  12  -9        3.54       -3.06     22.97 o 
   0  12  -9       25.07       34.20     17.35 o 
   1  12  -9        1.23       -4.59     23.99 o 
   2  12  -9       48.31       50.53     30.11 o 
   3  12  -9       12.94        9.70     15.82 o 
   4  12  -9       40.63       23.19     15.47 o 
   5  12  -9        6.26        6.82      6.21 o 
   6  12  -9        7.76        5.43     11.17 o 
  -1  13  -9       32.37       19.39     28.58 o 
   0  13  -9        6.67       -5.61     15.31 o 
   1  13  -9       28.35       23.99     19.39 o 
   2  13  -9        4.82       -6.12     21.44 o 
   3  13  -9        1.14        2.04     22.46 o 
   4  13  -9       13.15       34.20     32.66 o 
   5  13  -9       49.60       34.37      9.45 o 
  -1  14  -9       15.06       21.44     28.58 o 
   0  14  -9       12.43       13.78     28.58 o 
   1  14  -9       74.27       64.82     22.97 o 
   2  14  -9       13.55       23.48     19.39 o 
   3  14  -9        1.40      -10.21     18.37 o 
   4  14  -9        3.36        5.61     17.35 o 
   0  15  -9       18.83       25.01     30.11 o 
   1  15  -9        7.20        7.66     27.05 o 
   2  15  -9       22.54       11.74     19.39 o 
   3  15  -9        3.99       -0.51     16.84 o 
   0   0  -8      339.55      323.58     16.84 o 
   2   0  -8     1683.32     1801.65     59.20 o 
   4   0  -8      896.75     1015.66     37.26 o 
   6   0  -8      378.24      395.03     27.56 o 
   8   0  -8       57.42       59.71     20.93 o 
   0   1  -8       13.26        9.77      4.40 o 
   1   1  -8      418.14      412.39     10.67 o 
   2   1  -8      395.45      418.97     18.14 o 
   3   1  -8      485.13      564.98     19.48 o 
   4   1  -8       35.55       36.32      9.54 o 
   5   1  -8       61.50       70.83     12.53 o 
   6   1  -8       10.43       20.61     10.81 o 
   7   1  -8       42.76       37.66     11.69 o 
   8   1  -8        9.93        7.35     11.59 o 
   9   1  -8        0.38       12.61     20.37 o 
   0   2  -8      281.32      278.67     14.29 o 
   1   2  -8       52.27       45.21      5.52 o 
   2   2  -8      133.93      140.36      9.74 o 
   3   2  -8      414.15      454.82     17.73 o 
   4   2  -8      158.58      166.63     14.45 o 
   5   2  -8      107.57      137.66     12.02 o 
   6   2  -8      161.69      171.81     18.52 o 
   7   2  -8       42.63       55.12     14.97 o 
   8   2  -8       27.62       19.46     17.86 o 
   9   2  -8        0.80       -0.91     10.24 o 
  -1   3  -8       16.77       21.44     12.76 o 
   0   3  -8      385.09      366.45     17.86 o 
   1   3  -8      123.55      124.30      5.52 o 
   2   3  -8      389.86      405.04     15.95 o 
   3   3  -8       96.50      106.21     13.45 o 
   4   3  -8      177.38      209.74     15.14 o 
   5   3  -8       46.70       37.50     14.63 o 
   6   3  -8      268.92      290.89     17.52 o 
   7   3  -8        1.25        8.62     11.16 o 
   8   3  -8      114.73       50.47     49.25 o 
   9   3  -8        3.97       -1.90     16.68 o 
  -1   4  -8       53.13       52.06     17.35 o 
   0   4  -8       56.42       64.31     10.72 o 
   1   4  -8      104.61      113.81     21.44 o 
   2   4  -8       13.12       12.84      3.76 o 
   3   4  -8       54.30       62.68      9.07 o 
   4   4  -8        7.23        7.15     11.74 o 
   5   4  -8       86.22       82.81     17.23 o 
   6   4  -8       49.54       51.00     12.24 o 
   7   4  -8       18.12       17.65     10.38 o 
   8   4  -8        2.46       -5.91     10.70 o 
   9   4  -8        6.20        7.54     11.77 o 
  -1   5  -8       27.36       25.52      9.70 o 
   0   5  -8      332.55      330.22     19.90 o 
   1   5  -8        9.21        6.12     14.29 o 
   2   5  -8      191.14      204.25     10.08 o 
   3   5  -8       19.52       16.84      8.44 o 
   4   5  -8       74.62       86.20      8.58 o 
   5   5  -8        6.14       10.53      7.09 o 
   6   5  -8       12.41       20.02     12.09 o 
   7   5  -8       16.36        7.57     17.45 o 
   8   5  -8       56.43       28.88     27.56 o 
   9   5  -8        1.35       13.89     16.59 o 
  -1   6  -8       48.09       56.65     12.25 o 
   0   6  -8       51.93       70.94     13.27 o 
   1   6  -8       21.94       19.39     17.35 o 
   2   6  -8       97.48       97.15      4.79 o 
   3   6  -8      168.68      171.20     11.89 o 
   4   6  -8       30.61       32.37      7.82 o 
   5   6  -8      154.18      160.44     26.28 o 
   6   6  -8       24.64       33.92     11.08 o 
   7   6  -8       39.25       24.39     17.61 o 
   8   6  -8       26.38       34.61     23.73 o 
   9   6  -8       26.53       14.44     14.26 o 
  -1   7  -8       62.91       63.29     14.29 o 
   0   7  -8       20.66       14.80     10.72 o 
   1   7  -8       85.65       95.44     16.33 o 
   2   7  -8        9.35       10.92      2.92 o 
   3   7  -8      347.07      380.75     16.62 o 
   4   7  -8        1.61        3.42      6.70 o 
   5   7  -8      249.63      273.13     19.37 o 
   6   7  -8       29.87       27.82     13.29 o 
   7   7  -8       99.60       49.99     33.69 o 
   8   7  -8       15.22       15.04     15.14 o 
   9   7  -8       35.13       35.04     28.33 o 
  -1   8  -8       23.51       15.82     11.74 o 
   0   8  -8       81.76       88.30     16.84 o 
   1   8  -8       36.08       30.62     14.80 o 
   2   8  -8       46.31       51.31      5.24 o 
   3   8  -8      138.15      137.41      8.40 o 
   4   8  -8       40.86       32.02     10.48 o 
   5   8  -8        1.39        2.70      5.88 o 
   6   8  -8       93.83       96.46     13.32 o 
   7   8  -8       14.43        4.81      9.72 o 
   8   8  -8       42.98       38.02     23.22 o 
  -1   9  -8      109.10      106.67     19.39 o 
   0   9  -8       77.62       56.14     16.84 o 
   1   9  -8       22.84       13.78     22.97 o 
   2   9  -8       76.75       65.96      4.38 o 
   3   9  -8       13.13        9.99      5.28 o 
   4   9  -8       17.60       11.42      7.31 o 
   5   9  -8      125.57      129.99     23.99 o 
   6   9  -8       85.33       90.72     20.67 o 
   7   9  -8       22.41       12.66     19.56 o 
   8   9  -8        1.71        5.74     10.18 o 
  -5  10  -8       28.89        5.61     19.90 o 
  -4  10  -8        7.41        5.61     14.29 o 
  -3  10  -8       65.77      123.00     21.44 o 
  -1  10  -8      349.22      349.10     30.11 o 
   0  10  -8       13.97       22.97     14.80 o 
   1  10  -8      230.78      268.97     42.36 o 
   2  10  -8       44.94       39.16      4.85 o 
   3  10  -8       78.72       80.85      6.42 o 
   4  10  -8       17.07       17.35      5.85 o 
   5  10  -8       37.82       41.02      8.48 o 
   6  10  -8        8.11        5.27      7.91 o 
   7  10  -8       39.60       29.12     12.93 o 
   8  10  -8       31.42       28.38     18.03 o 
  -5  11  -8        1.34       -0.51     14.80 o 
  -4  11  -8       26.69       10.72     17.35 o 
  -3  11  -8        1.39       -4.59     14.80 o 
  -2  11  -8       26.44       27.05     17.35 o 
  -1  11  -8       60.82       35.73     17.86 o 
   0  11  -8       59.35       59.20     25.01 o 
   1  11  -8        6.99       14.80     14.29 o 
   2  11  -8       13.92        8.75      3.64 o 
   3  11  -8        1.70        3.13      5.17 o 
   4  11  -8      112.20      108.08     11.88 o 
   5  11  -8        9.38        7.94      8.69 o 
   6  11  -8        5.07       12.58     10.89 o 
   7  11  -8        4.34        6.70      6.88 o 
  -4  12  -8        3.79       -1.02     12.76 o 
  -3  12  -8       76.69        2.04     19.39 o 
  -2  12  -8        8.11       10.72     18.37 o 
  -1  12  -8       19.37        8.17     16.33 o 
   0  12  -8       27.93       28.07     26.03 o 
   1  12  -8      291.88      302.66     33.69 o 
   2  12  -8       27.21       15.48      4.53 o 
   3  12  -8       58.14       45.23      8.12 o 
   4  12  -8       14.76       13.53      5.30 o 
   5  12  -8       57.95       61.32     13.37 o 
   6  12  -8        1.89        1.01      6.64 o 
   7  12  -8       15.35       20.65     10.88 o 
  -3  13  -8       29.57       49.51     23.48 o 
  -2  13  -8       58.55       69.41     22.46 o 
  -1  13  -8        7.71       20.67     12.99 o 
   0  13  -8      103.09      119.94     25.01 o 
   1  13  -8       29.07       10.72     23.99 o 
   2  13  -8        3.20        3.18      4.02 o 
   3  13  -8       15.72        6.54      6.30 o 
   4  13  -8       23.32       21.74      7.49 o 
   5  13  -8       32.16       29.02     11.67 o 
   6  13  -8       22.11       20.06     10.05 o 
  -3  14  -8        6.63       23.48     30.62 o 
  -2  14  -8       33.91       34.20     21.95 o 
  -1  14  -8       10.09       11.23     12.27 o 
   0  14  -8       62.20       68.90     21.44 o 
   1  14  -8       11.23       15.82     17.86 o 
   2  14  -8        1.79        8.68     27.56 o 
   3  14  -8       11.62        8.15      5.07 o 
   4  14  -8       26.34       19.91      6.60 o 
   5  14  -8        2.73        3.51     10.74 o 
  -2  15  -8        0.04      -17.35     19.90 o 
  -1  15  -8       34.18       49.32     19.04 o 
   0  15  -8        0.72       -6.63     17.35 o 
   1  15  -8       64.79       81.66     23.99 o 
   2  15  -8       10.70       20.42     19.39 o 
   3  15  -8       48.05       67.88     23.48 o 
   4  15  -8        0.22       -1.31      4.46 o 
   0  16  -8       16.41       18.88     27.56 o 
   1  16  -8       13.19       12.76     28.58 o 
   2  16  -8       29.75       29.60     23.48 o 
   3  16  -8        2.93        1.53     16.33 o 
   1   0  -7      525.23      531.31     22.46 o 
   3   0  -7     2081.83     2398.79     62.78 o 
   5   0  -7     1065.35     1103.95     56.14 o 
   7   0  -7      245.90      295.00     40.32 o 
   9   0  -7      208.82      214.87     50.02 o 
   0   1  -7      444.04      466.66     12.25 o 
   1   1  -7       29.35       28.66      6.23 o 
   2   1  -7     1331.69     1419.54     30.37 o 
   3   1  -7      336.07      360.52     15.81 o 
   4   1  -7      195.28      234.15     18.74 o 
   5   1  -7       53.66       45.22     11.80 o 
   6   1  -7      470.13      503.89     24.34 o 
   7   1  -7       25.21       30.64     10.97 o 
   8   1  -7      104.36      144.19     16.76 o 
   9   1  -7       97.75       86.99     18.20 o 
  10   1  -7       44.52       48.58     17.84 o 
  -1   2  -7      406.36      413.41     22.46 o 
   0   2  -7      112.44      109.73     14.29 o 
   1   2  -7       69.89       76.44      6.01 o 
   2   2  -7     1095.30     1168.41     25.43 o 
   3   2  -7      246.31      272.30     14.02 o 
   4   2  -7      308.25      316.22     16.64 o 
   5   2  -7      527.56      568.90     32.92 o 
   6   2  -7      534.89      577.86     26.37 o 
   7   2  -7      119.12      132.82     17.61 o 
   8   2  -7       12.53        5.66     11.27 o 
   9   2  -7        5.99        4.21     13.04 o 
  10   2  -7       33.29       21.94     28.09 o 
  -1   3  -7      779.04      851.83     34.71 o 
   0   3  -7      209.91      195.99     19.39 o 
   1   3  -7      695.59      699.37     19.14 o 
   2   3  -7      109.75      112.33     10.40 o 
   3   3  -7      258.12      271.95     16.28 o 
   4   3  -7       93.26       97.80      9.34 o 
   5   3  -7      260.53      277.47     14.81 o 
   6   3  -7        5.00        8.70     10.67 o 
   7   3  -7      154.75      176.32     26.24 o 
   8   3  -7       82.51       30.94     31.13 o 
   9   3  -7        2.08       -7.36     10.24 o 
  10   3  -7        8.01       10.79     14.53 o 
  -1   4  -7       99.06      115.35     11.74 o 
   0   4  -7       78.61       77.58     11.23 o 
   1   4  -7       10.91       10.09      2.30 o 
   2   4  -7      397.90      414.88     10.75 o 
   3   4  -7       11.74       13.44      5.02 o 
   4   4  -7      519.55      534.96     18.66 o 
   5   4  -7       36.87       46.49     14.68 o 
   6   4  -7       36.41       41.92     11.32 o 
   7   4  -7        3.22       10.90      9.16 o 
   8   4  -7       97.75      122.41     16.92 o 
   9   4  -7        3.02        1.20     16.43 o 
  10   4  -7       38.27       25.46     28.77 o 
  -1   5  -7       63.32       50.02     17.86 o 
   0   5  -7       50.78       37.77     10.72 o 
   1   5  -7      209.01      233.24     17.86 o 
   2   5  -7       60.18       51.31      7.25 o 
   3   5  -7      243.71      274.65     10.40 o 
   4   5  -7       12.80       16.67      6.39 o 
   5   5  -7      304.02      308.43     19.48 o 
   6   5  -7       31.71       33.27     12.98 o 
   7   5  -7      116.79      103.64     19.40 o 
   8   5  -7       13.09       12.68     17.36 o 
   9   5  -7       18.71       10.03     12.02 o 
  -1   6  -7      105.09      127.08     23.48 o 
   0   6  -7      365.86      396.06     22.46 o 
   1   6  -7      123.57      148.52     16.33 o 
   2   6  -7      401.31      428.48     10.31 o 
   3   6  -7      124.73      127.35      9.95 o 
   4   6  -7       16.39       20.73      6.80 o 
   5   6  -7       44.69       55.71     12.25 o 
   6   6  -7       18.59       22.97      8.73 o 
   7   6  -7       55.42       64.72     14.62 o 
   8   6  -7       26.46       14.52     13.27 o 
   9   6  -7        6.68        9.53     16.05 o 
  -6   7  -7       49.33       51.55     18.37 o 
  -5   7  -7        2.74       -4.08     11.74 o 
  -4   7  -7      188.94      219.46     23.99 o 
  -3   7  -7       14.98       13.27     12.76 o 
  -1   7  -7      103.84      131.68     24.50 o 
   0   7  -7      447.98      460.36     36.24 o 
   1   7  -7       10.50       15.31     16.84 o 
   2   7  -7      764.62      810.17     15.05 o 
   3   7  -7        0.22        0.10      5.18 o 
   4   7  -7      377.18      417.52     22.27 o 
   5   7  -7       12.38       10.24      7.80 o 
   6   7  -7      109.65      140.17     15.06 o 
   7   7  -7        1.27       -0.66      8.84 o 
   8   7  -7       55.43       45.74     34.96 o 
   9   7  -7        5.59        4.08     11.13 o 
  -6   8  -7        6.77        7.66     14.29 o 
  -5   8  -7       80.08        9.19     19.39 o 
  -4   8  -7       22.87       16.33     15.31 o 
  -3   8  -7      118.75      171.49     21.95 o 
  -2   8  -7      117.12      132.68     17.86 o 
  -1   8  -7      325.48      311.84     35.73 o 
   0   8  -7       59.60       69.92     23.99 o 
   1   8  -7      139.25      149.03     30.62 o 
   2   8  -7      287.76      294.80      9.21 o 
   3   8  -7       14.07       17.35      6.12 o 
   4   8  -7        4.76        1.45      7.46 o 
   5   8  -7       63.45       67.24     14.31 o 
   6   8  -7       13.18       10.23     12.42 o 
   7   8  -7       41.37       32.35     20.93 o 
   8   8  -7        0.13        3.71      9.89 o 
   9   8  -7       20.46       11.53     17.22 o 
  -6   9  -7       13.94       -7.66     21.95 o 
  -5   9  -7       38.21        0.51     28.07 o 
  -4   9  -7       61.25       -1.02     17.35 o 
  -3   9  -7       30.32       37.77     23.99 o 
  -2   9  -7      103.78      115.62     13.66 o 
  -1   9  -7      211.07      245.38     20.20 o 
   0   9  -7      166.35      205.68     33.69 o 
   1   9  -7       52.14       52.06     16.33 o 
   2   9  -7       24.34       18.04      5.21 o 
   3   9  -7      222.32      216.27      7.75 o 
   4   9  -7      156.83      158.82     10.17 o 
   5   9  -7      150.62      174.83     19.65 o 
   6   9  -7       95.76      108.80     13.78 o 
   7   9  -7       34.33       20.86     20.42 o 
   8   9  -7       45.72       39.44     23.99 o 
   9   9  -7        4.98        2.61     15.67 o 
  -6  10  -7       10.52        2.04     27.56 o 
  -5  10  -7       14.51        7.15     16.84 o 
  -4  10  -7       31.62        2.55     13.78 o 
  -3  10  -7       87.69      112.28     20.93 o 
  -2  10  -7      173.47      191.05     20.15 o 
  -1  10  -7       18.41       15.44     12.21 o 
   0  10  -7      414.43      436.38     30.11 o 
   1  10  -7       72.34       58.19      5.17 o 
   2  10  -7      292.32      269.64     28.71 o 
   3  10  -7       12.88        8.54      4.44 o 
   4  10  -7      229.96      217.06     11.63 o 
   5  10  -7       18.67       20.71      7.58 o 
   6  10  -7      316.30      324.97     29.46 o 
   7  10  -7        5.05       13.98     10.57 o 
   8  10  -7       47.65       52.82     19.85 o 
  -5  11  -7       53.27        5.61     18.88 o 
  -4  11  -7        8.02       -1.02     13.78 o 
  -3  11  -7      136.51      153.62     27.05 o 
  -2  11  -7       18.70       22.73     11.00 o 
  -1  11  -7      160.78      217.63     28.50 o 
   0  11  -7        6.84        6.96      9.00 o 
   1  11  -7      115.37       85.41      9.44 o 
   2  11  -7       12.21       11.75      5.17 o 
   3  11  -7      127.17      127.91     10.44 o 
   4  11  -7        2.06        8.00      7.54 o 
   5  11  -7        5.54        5.99      5.64 o 
   6  11  -7       59.45       41.27     13.35 o 
   7  11  -7        3.96        0.73      7.67 o 
   8  11  -7        1.81       -5.74     10.89 o 
  -5  12  -7       12.40        6.12     17.86 o 
  -4  12  -7       52.70        4.08     16.84 o 
  -3  12  -7        2.17        1.02     16.84 o 
  -2  12  -7       59.05       79.08     14.44 o 
  -1  12  -7       10.66        8.07     11.75 o 
   0  12  -7      470.55      511.09     25.55 o 
   1  12  -7       48.94       29.25      5.38 o 
   2  12  -7      204.54      179.43     25.92 o 
   3  12  -7       36.91       35.21      8.28 o 
   4  12  -7      228.69      214.37     23.33 o 
   5  12  -7       23.38       14.31      8.20 o 
   6  12  -7        9.16       11.45      9.44 o 
   7  12  -7       10.80       20.34     13.59 o 
  -4  13  -7       18.92       -1.02     10.72 o 
  -3  13  -7       60.76       92.38     23.48 o 
  -2  13  -7       13.75       20.67     12.63 o 
  -1  13  -7       89.56      128.47     17.48 o 
   0  13  -7       66.18       15.17      8.15 o 
   1  13  -7       68.78       39.55     11.49 o 
   2  13  -7       29.72       22.41      6.82 o 
   3  13  -7       49.40       40.19      9.57 o 
   4  13  -7      131.65      107.34     14.83 o 
   5  13  -7      184.57      177.81     20.40 o 
   6  13  -7        9.67       -1.31      8.43 o 
   7  13  -7       32.70       30.47     14.11 o 
  -4  14  -7       12.15       -3.06     21.44 o 
  -3  14  -7       37.12       74.01     22.97 o 
  -2  14  -7        3.47       17.86     15.31 o 
  -1  14  -7       59.46       78.05     16.59 o 
   0  14  -7       46.03       67.36     17.36 o 
   1  14  -7       72.59       33.45     14.73 o 
   2  14  -7       51.80       45.05     11.40 o 
   3  14  -7        4.56        7.05      5.37 o 
   4  14  -7        2.32        0.18      5.55 o 
   5  14  -7       32.44       22.80      8.03 o 
   6  14  -7        4.44       14.57     10.97 o 
  -3  15  -7        1.46      -12.76     28.58 o 
  -2  15  -7       64.18       91.87     24.50 o 
  -1  15  -7        4.64       15.29     12.42 o 
   0  15  -7       79.03       89.02     19.16 o 
   1  15  -7        0.05       -1.18      8.83 o 
   2  15  -7       56.77       32.02      8.39 o 
   3  15  -7       17.96       13.08      7.72 o 
   4  15  -7      115.60       83.18     16.84 o 
   5  15  -7        2.79        4.44      8.70 o 
  -2  16  -7        5.36       13.78     11.74 o 
  -1  16  -7       34.68       56.42     20.87 o 
   0  16  -7       13.84       17.90     16.03 o 
   1  16  -7       55.45       25.31     29.86 o 
   2  16  -7        2.33        0.00     13.27 o 
   3  16  -7       34.42       28.85      8.87 o 
   4  16  -7        8.64       -0.82      5.21 o 
   0  17  -7        8.91        8.15     21.20 o 
   1  17  -7       22.00        8.64     14.04 o 
   2  17  -7       20.34       36.24     38.79 o 
   3  17  -7       21.06       17.35     36.75 o 
   0   0  -6      362.97      354.20     14.29 o 
   2   0  -6    10613.57    11927.61    285.81 o 
   4   0  -6     2145.08     2273.24     60.22 o 
   6   0  -6      460.23      503.24     28.07 o 
   8   0  -6      158.34      199.56     39.81 o 
  10   0  -6      149.64      185.78     34.20 o 
  -1   1  -6      446.81      418.51     13.78 o 
   0   1  -6      258.25      253.90      7.03 o 
   1   1  -6      149.51      142.56      9.05 o 
   2   1  -6     2725.85     3001.25     51.04 o 
   3   1  -6      102.78      109.33     13.12 o 
   4   1  -6        6.82       10.49      5.88 o 
   5   1  -6      287.14      277.21     16.71 o 
   6   1  -6       96.93       87.27     13.78 o 
   7   1  -6      212.29      245.95     16.95 o 
   8   1  -6       10.78       20.93     11.19 o 
   9   1  -6       79.01      109.58     18.41 o 
  10   1  -6       16.93       19.80     25.44 o 
  -1   2  -6      107.85      100.55     13.27 o 
   0   2  -6      221.50      225.90      8.93 o 
   1   2  -6      235.08      245.49      8.34 o 
   2   2  -6       97.13       97.98      6.41 o 
   3   2  -6        3.95        0.40      8.02 o 
   4   2  -6      285.13      291.85     12.51 o 
   5   2  -6      351.54      375.37     19.37 o 
   6   2  -6      174.47      167.59     22.30 o 
   7   2  -6       71.85       71.95     12.49 o 
   8   2  -6       39.28       37.56     14.82 o 
   9   2  -6       69.43       58.27     20.17 o 
  10   2  -6       41.79       45.64     18.36 o 
  -1   3  -6       85.61       84.21      9.19 o 
   0   3  -6      294.26      278.67     20.42 o 
   1   3  -6      260.88      283.55     10.97 o 
   2   3  -6      369.62      369.32     13.84 o 
   3   3  -6      193.29      197.76     13.78 o 
   4   3  -6      319.86      337.70     13.12 o 
   5   3  -6        7.74        5.13      5.85 o 
   6   3  -6      592.96      604.52     26.30 o 
   7   3  -6       87.50       73.75     17.04 o 
   8   3  -6       93.75      113.21     18.42 o 
   9   3  -6        1.85        3.19      9.95 o 
  10   3  -6       57.63       53.41     31.61 o 
  -1   4  -6      231.78      235.29     21.95 o 
   0   4  -6       22.91       23.48     12.76 o 
   1   4  -6      228.99      227.85      6.43 o 
   2   4  -6       20.84       24.46      5.56 o 
   3   4  -6      212.60      222.50      9.38 o 
   4   4  -6      117.06      119.57     11.23 o 
   5   4  -6       81.28       86.97     11.35 o 
   6   4  -6       48.87       51.46     10.76 o 
   7   4  -6      103.66      104.61     15.69 o 
   8   4  -6       15.22        6.44     11.03 o 
   9   4  -6       11.22        8.57     13.27 o 
  10   4  -6        0.62        6.72     13.59 o 
  -6   5  -6      155.14      166.38     19.39 o 
  -5   5  -6       23.45       20.93     11.74 o 
  -4   5  -6      297.69      322.05     21.95 o 
  -3   5  -6      117.75      128.62     16.33 o 
  -2   5  -6      167.24      179.65     16.33 o 
  -1   5  -6       48.07       38.79     16.84 o 
   0   5  -6      390.67      403.20     19.39 o 
   1   5  -6       65.17       72.46      5.65 o 
   2   5  -6      316.13      337.67      8.80 o 
   3   5  -6      116.47      107.32     10.17 o 
   4   5  -6      294.29      306.98     13.78 o 
   5   5  -6       50.73       67.75     10.50 o 
   6   5  -6       54.77       59.26     12.27 o 
   7   5  -6       18.94       22.50     13.72 o 
   8   5  -6       86.44       47.80     35.47 o 
   9   5  -6        1.36        3.30     10.59 o 
  10   5  -6       33.77       35.80     19.90 o 
  -8   6  -6        5.05        0.51     12.76 o 
  -7   6  -6       26.94       43.89     14.80 o 
  -6   6  -6       97.43      111.26     29.60 o 
  -5   6  -6      116.99       87.28     29.60 o 
  -4   6  -6       74.80       72.47     26.03 o 
  -3   6  -6      127.95      165.36     27.05 o 
  -2   6  -6      181.58      181.70     17.86 o 
  -1   6  -6      272.18      300.19     13.50 o 
   0   6  -6      349.98      331.24     19.90 o 
   1   6  -6       14.98       17.87      1.95 o 
   2   6  -6      350.23      362.57     13.24 o 
   3   6  -6       43.52       47.69      9.88 o 
   4   6  -6      213.60      231.41     15.81 o 
   5   6  -6      161.23      165.98     19.14 o 
   6   6  -6      124.83      162.84     20.93 o 
   7   6  -6       73.39       86.84     13.41 o 
   8   6  -6       19.16       16.25     13.48 o 
   9   6  -6       36.19       40.89     19.00 o 
  10   6  -6       34.30       43.02     17.17 o 
  -7   7  -6       12.65       22.46     22.97 o 
  -6   7  -6        3.49       13.78     12.76 o 
  -5   7  -6      121.24      125.04     19.90 o 
  -4   7  -6       68.04       67.37     16.33 o 
  -3   7  -6      269.44      301.12     22.46 o 
  -2   7  -6        6.07        6.96      6.83 o 
  -1   7  -6      296.79      324.43     17.10 o 
   0   7  -6      133.13      125.55     15.31 o 
   1   7  -6      641.68      647.21     17.55 o 
   2   7  -6       98.99      108.50      6.25 o 
   3   7  -6      547.42      541.36     18.59 o 
   4   7  -6       58.06       53.30     11.16 o 
   5   7  -6      197.27      223.25     18.09 o 
   6   7  -6        1.79        5.25      9.44 o 
   7   7  -6       74.71       93.62     22.37 o 
   8   7  -6        8.27        4.08     10.38 o 
   9   7  -6       67.66       85.97     18.48 o 
  -7   8  -6        3.12       -6.63     10.21 o 
  -6   8  -6       41.42        1.53     15.82 o 
  -5   8  -6       19.76       -0.20     11.48 o 
  -4   8  -6      190.33      247.02     36.24 o 
  -3   8  -6        1.24        2.55     15.31 o 
  -2   8  -6      477.03      511.26     20.17 o 
  -1   8  -6        2.39        1.72      9.19 o 
   0   8  -6      429.59      459.11     20.93 o 
   1   8  -6      123.39      112.45      6.94 o 
   2   8  -6      399.22      407.83     11.27 o 
   3   8  -6      110.67      115.97      7.08 o 
   4   8  -6      134.46      148.42     16.11 o 
   5   8  -6       20.37       14.50      8.29 o 
   6   8  -6       92.24      112.21     21.60 o 
   7   8  -6       18.56       18.60     11.21 o 
   8   8  -6       54.61       50.88     22.66 o 
   9   8  -6       40.54       47.19     19.18 o 
  -7   9  -6       12.35       10.21     15.82 o 
  -6   9  -6        3.37       -0.82      4.94 o 
  -5   9  -6       13.83       11.26      5.61 o 
  -4   9  -6       17.35       13.83      6.38 o 
  -3   9  -6       58.48       53.61      6.12 o 
  -2   9  -6      248.88      268.06     19.48 o 
  -1   9  -6      378.19      408.86     23.22 o 
   0   9  -6      118.74      121.65     19.76 o 
   1   9  -6       77.09       70.75      4.92 o 
   2   9  -6      359.30      350.87     19.55 o 
   3   9  -6      203.05      210.90     11.68 o 
   4   9  -6      131.07      139.27      8.15 o 
   5   9  -6      305.77      336.96     22.20 o 
   6   9  -6      294.13      311.31     38.53 o 
   7   9  -6       40.28       45.82     20.94 o 
   8   9  -6       16.86        9.86     20.93 o 
   9   9  -6        9.33       -0.60     16.78 o 
  -7  10  -6        3.33        7.15     22.97 o 
  -6  10  -6        6.69        9.70     23.99 o 
  -5  10  -6        8.66        4.55      6.80 o 
  -4  10  -6       61.41       39.77     21.95 o 
  -3  10  -6      124.30      115.51     22.97 o 
  -2  10  -6       22.26       24.90     12.28 o 
  -1  10  -6      523.99      603.62     23.45 o 
   0  10  -6      432.35      470.90     23.42 o 
   1  10  -6      235.35      239.49     16.98 o 
   2  10  -6      158.56      152.92     10.39 o 
   3  10  -6      136.18      140.36      8.31 o 
   4  10  -6       58.78       56.64      8.10 o 
   5  10  -6      257.52      266.46     12.57 o 
   6  10  -6       24.40       15.18     16.84 o 
   7  10  -6      148.10      150.56     17.39 o 
   8  10  -6       34.43       33.67     20.20 o 
   9  10  -6       23.36       28.07     19.90 o 
  -6  11  -6       16.66        1.02     14.29 o 
  -5  11  -6        2.25       -7.66     13.78 o 
  -4  11  -6       79.16       72.75     26.80 o 
  -3  11  -6       60.71       46.69      7.91 o 
  -2  11  -6       39.66       27.78      4.88 o 
  -1  11  -6        9.64        4.05      2.29 o 
   0  11  -6       60.59       59.62      6.88 o 
   1  11  -6        7.64        7.87      4.02 o 
   2  11  -6      223.89      224.78     22.69 o 
   3  11  -6       17.63       17.98      6.42 o 
   4  11  -6      362.93      358.30     18.52 o 
   5  11  -6       50.80       32.38     11.36 o 
   6  11  -6        0.78        1.14      7.71 o 
   7  11  -6       16.24       14.52      8.92 o 
   8  11  -6       45.01       52.58     26.74 o 
  -6  12  -6        1.54        1.53     15.82 o 
  -5  12  -6       16.82       -6.63     15.82 o 
  -4  12  -6        5.05       -3.06      8.68 o 
  -3  12  -6       78.38       76.07     33.17 o 
  -2  12  -6        2.83        0.13      2.38 o 
  -1  12  -6      193.90      241.80     28.65 o 
   0  12  -6       17.99       15.14      4.04 o 
   1  12  -6      355.23      379.47     21.59 o 
   2  12  -6       50.85       43.77      6.20 o 
   3  12  -6      188.66      193.79     11.48 o 
   4  12  -6        7.83       -1.31      6.06 o 
   5  12  -6       90.43       91.31     10.04 o 
   6  12  -6        4.61        9.61      7.30 o 
   7  12  -6      170.74      107.39     49.39 o 
   8  12  -6        5.17       -1.22      8.94 o 
  -5  13  -6       24.01       11.74     18.37 o 
  -4  13  -6       59.63        6.63     19.90 o 
  -3  13  -6       46.14       27.75     20.67 o 
  -2  13  -6      114.46      144.56     17.67 o 
  -1  13  -6       15.49       11.78      5.35 o 
   0  13  -6      191.86      178.91     23.87 o 
   1  13  -6       12.91       18.85      6.08 o 
   2  13  -6       78.38       87.72      8.90 o 
   3  13  -6       76.76       71.45     15.04 o 
   4  13  -6      273.70      254.17     28.27 o 
   5  13  -6       16.78       22.27      7.99 o 
   6  13  -6       68.01       18.03     18.81 o 
   7  13  -6       18.10        4.88      9.98 o 
  -5  14  -6        1.43       -2.55     16.84 o 
  -4  14  -6       11.57        1.53     17.86 o 
  -3  14  -6        1.35        8.68     14.29 o 
  -2  14  -6       68.13       62.45     22.81 o 
  -1  14  -6       65.87       60.78     18.88 o 
   0  14  -6      279.69      328.28     34.19 o 
   1  14  -6       48.68       49.66      7.58 o 
   2  14  -6        7.71       14.10      4.75 o 
   3  14  -6       19.97       19.21      7.14 o 
   4  14  -6      180.22      180.91     20.03 o 
   5  14  -6       33.76       22.38     10.56 o 
   6  14  -6       45.53       26.08     15.63 o 
   7  14  -6       10.46        5.74      9.71 o 
  -4  15  -6        1.42        0.00     15.82 o 
  -3  15  -6       69.73       79.62     25.01 o 
  -2  15  -6        3.25        7.15     15.82 o 
  -1  15  -6       61.60       54.26     20.89 o 
   0  15  -6       13.31        8.07      4.27 o 
   1  15  -6      151.47      167.11     16.79 o 
   2  15  -6       31.58       12.58      5.75 o 
   3  15  -6      187.23      157.36     31.00 o 
   4  15  -6        3.87       -1.78      9.04 o 
   5  15  -6       64.38       20.65     15.96 o 
   6  15  -6        0.37       -4.01      7.01 o 
  -3  16  -6        4.43       -9.19     18.88 o 
  -2  16  -6       41.95       64.31     23.48 o 
  -1  16  -6        8.08       10.41     13.08 o 
   0  16  -6       58.28       36.95     11.79 o 
   1  16  -6        8.10        6.04      4.90 o 
   2  16  -6       59.16       40.32     15.47 o 
   3  16  -6        7.45        1.32      7.16 o 
   4  16  -6       15.77       12.31     11.39 o 
   5  16  -6        2.55        7.29      9.20 o 
  -2  17  -6       29.47       22.46     21.95 o 
  -1  17  -6       20.41       17.40     18.47 o 
   0  17  -6       35.62       24.79     29.09 o 
   1  17  -6        9.46        7.25      5.09 o 
   2  17  -6       13.93        8.00      7.56 o 
   3  17  -6        7.40       -1.07      7.00 o 
   4  17  -6       22.07       12.62     13.69 o 
   0  18  -6        0.70        7.36     18.64 o 
   1  18  -6       15.95        3.85     13.06 o 
   2  18  -6        2.84        1.77      7.47 o 
   1   0  -5     6128.04     6606.88    148.52 o 
   3   0  -5     2279.66     2262.52     54.10 o 
   5   0  -5     1148.81     1201.44     39.30 o 
   7   0  -5      264.10      264.38     24.50 o 
   9   0  -5      523.65      543.56     41.85 o 
  -1   1  -5       14.79       11.23      4.59 o 
   0   1  -5      133.70      124.38      4.86 o 
   1   1  -5      387.60      435.23     12.87 o 
   2   1  -5      437.08      460.48     12.34 o 
   3   1  -5      230.89      246.56     10.75 o 
   4   1  -5       77.32       80.51      7.70 o 
   5   1  -5       27.52       35.73      7.70 o 
   6   1  -5      239.93      240.96     15.82 o 
   7   1  -5       44.72       41.87     13.32 o 
   8   1  -5       10.21       11.57     10.70 o 
   9   1  -5      219.45      219.87     34.26 o 
  10   1  -5       39.68       57.42     17.68 o 
  -1   2  -5       62.15       66.86      6.63 o 
   0   2  -5      538.80      540.29     24.50 o 
   1   2  -5       32.83       44.65      4.78 o 
   2   2  -5     1741.65     1829.87     34.33 o 
   3   2  -5      370.28      389.98     15.86 o 
   4   2  -5      168.35      179.04     12.49 o 
   5   2  -5      448.79      466.99     19.74 o 
   6   2  -5      110.67       94.19     13.14 o 
   7   2  -5      146.70      141.21     17.45 o 
   8   2  -5       17.93        9.67     13.53 o 
   9   2  -5        4.76       10.43     11.36 o 
  10   2  -5       10.75       10.56     16.41 o 
  -6   3  -5       11.76       15.82      9.19 o 
  -5   3  -5       51.16       62.27     11.74 o 
  -4   3  -5       93.73       83.70     12.25 o 
  -3   3  -5      877.71      910.01     29.09 o 
  -1   3  -5     1844.88     1949.15     53.59 o 
   0   3  -5      321.03      295.51     13.78 o 
   1   3  -5     1344.98     1450.87     51.55 o 
   2   3  -5       58.93       55.22      7.35 o 
   3   3  -5      114.26      106.96      7.63 o 
   4   3  -5      177.82      184.16     12.78 o 
   5   3  -5      779.91      814.63     26.16 o 
   6   3  -5       14.60       17.94     10.79 o 
   7   3  -5      328.89      326.92     19.18 o 
   8   3  -5       17.51       23.00     11.48 o 
   9   3  -5       51.42       68.54     20.38 o 
  10   3  -5        8.05       15.91     14.22 o 
  -8   4  -5       31.17       35.22     13.27 o 
  -7   4  -5        2.85       -3.06     12.76 o 
  -6   4  -5      245.70      231.71     28.58 o 
  -5   4  -5       34.73       41.34     11.23 o 
  -4   4  -5      750.58      785.99     29.60 o 
  -3   4  -5       31.45       31.64     10.21 o 
  -2   4  -5      497.92      462.92     30.11 o 
  -1   4  -5      198.42      194.46     12.76 o 
   0   4  -5       73.35       75.54      9.70 o 
   1   4  -5       95.92      101.19      4.85 o 
   2   4  -5      282.95      280.55     11.12 o 
   3   4  -5       44.07       38.00      6.29 o 
   4   4  -5       87.83      101.18     11.19 o 
   5   4  -5      157.77      142.59     14.53 o 
   6   4  -5        4.15        4.59      7.23 o 
   7   4  -5        0.79       10.58      8.70 o 
   8   4  -5       31.63       28.79     19.04 o 
   9   4  -5        4.83        6.40     13.90 o 
  10   4  -5       59.42       69.76     30.73 o 
  -8   5  -5        2.40      -10.21     14.29 o 
  -7   5  -5       30.71       38.28     12.76 o 
  -6   5  -5       52.58       66.86     14.29 o 
  -5   5  -5       79.44       74.01     22.46 o 
  -4   5  -5      131.63      152.09     23.99 o 
  -3   5  -5      389.29      399.63     31.13 o 
  -2   5  -5      225.93      214.36     15.82 o 
  -1   5  -5     1578.50     1612.93     34.34 o 
   0   5  -5      433.94      389.93     18.88 o 
   1   5  -5      677.80      699.80     15.05 o 
   2   5  -5       93.66      102.79      7.34 o 
   3   5  -5      138.52      145.38     11.99 o 
   4   5  -5       15.68       22.07     10.46 o 
   5   5  -5       42.27       44.54      9.53 o 
   6   5  -5       48.54       33.03     10.10 o 
   7   5  -5      120.84      116.65     23.64 o 
   8   5  -5        1.67        4.49      9.69 o 
   9   5  -5       35.76       48.76     18.41 o 
  10   5  -5       12.74       19.89     15.41 o 
  -8   6  -5       19.08       11.74     11.74 o 
  -7   6  -5       42.30       15.70     19.90 o 
  -6   6  -5       64.27       68.25      9.45 o 
  -5   6  -5       45.15       46.89      6.69 o 
  -4   6  -5      262.89      258.48     11.88 o 
  -3   6  -5      541.72      566.92     13.91 o 
  -2   6  -5      292.43      293.35     15.15 o 
  -1   6  -5      400.16      412.88     14.61 o 
   0   6  -5      693.07      657.79     20.20 o 
   1   6  -5      452.59      450.75     13.21 o 
   2   6  -5      707.11      721.75     20.93 o 
   3   6  -5       61.24       71.85      9.16 o 
   4   6  -5      369.61      390.58     20.99 o 
   5   6  -5       39.54       40.52      9.13 o 
   6   6  -5       88.34       91.98     19.70 o 
   7   6  -5       92.50      103.82     13.95 o 
   8   6  -5       40.41       49.98     17.29 o 
   9   6  -5       46.93       60.20     16.68 o 
  10   6  -5        3.95       12.25     31.13 o 
  -8   7  -5       39.66       57.67     16.33 o 
  -7   7  -5        1.88       -4.83      7.07 o 
  -6   7  -5      251.81      252.05     23.73 o 
  -5   7  -5       43.59       45.44      6.39 o 
  -4   7  -5      246.33      254.33     11.71 o 
  -3   7  -5       40.07       34.81      5.48 o 
  -2   7  -5      348.27      364.29     15.33 o 
  -1   7  -5      379.85      381.90     17.75 o 
   0   7  -5      212.81      204.63      6.35 o 
   1   7  -5       14.31       18.85      3.24 o 
   2   7  -5     1749.32     1824.12     45.35 o 
   3   7  -5       14.44       10.62      8.01 o 
   4   7  -5     1058.67     1065.88     44.66 o 
   5   7  -5       27.74       28.85     11.72 o 
   6   7  -5      282.30      278.49     19.15 o 
   7   7  -5       39.21       36.65     16.13 o 
   8   7  -5      118.56      113.56     19.84 o 
   9   7  -5        2.62       11.14     21.95 o 
  10   7  -5       31.68       38.87     17.78 o 
  -8   8  -5        6.94       13.14      9.29 o 
  -7   8  -5       11.76        4.12     11.99 o 
  -6   8  -5       17.50       17.34      7.25 o 
  -5   8  -5       82.54       82.36     12.41 o 
  -4   8  -5       10.12        2.33      6.63 o 
  -3   8  -5       75.66       82.74      7.91 o 
  -2   8  -5        3.07        5.28      2.74 o 
  -1   8  -5      395.57      408.26     17.57 o 
   0   8  -5       20.09       18.54      2.83 o 
   1   8  -5      291.28      278.79      7.37 o 
   2   8  -5      317.89      331.35     14.46 o 
   3   8  -5       69.48       80.40      6.99 o 
   4   8  -5       13.52       12.42      6.39 o 
   5   8  -5      388.18      392.39     17.53 o 
   6   8  -5      122.93      138.91     31.64 o 
   7   8  -5      136.46      170.49     18.69 o 
   8   8  -5       37.39       46.15     18.14 o 
   9   8  -5       45.93       44.08     16.92 o 
  -7   9  -5        5.04        2.77      9.20 o 
  -6   9  -5       26.02        9.27     10.86 o 
  -5   9  -5       16.09       11.23      7.83 o 
  -4   9  -5      333.13      341.05     14.52 o 
  -3   9  -5       64.57       66.55      4.86 o 
  -2   9  -5      389.74      389.66     10.90 o 
  -1   9  -5       58.29       63.67      5.26 o 
   0   9  -5      234.95      246.25      9.89 o 
   1   9  -5       65.34       71.77      5.84 o 
   2   9  -5      199.44      183.50      8.22 o 
   3   9  -5      112.42      123.68     10.02 o 
   4   9  -5      347.87      328.91     16.31 o 
   5   9  -5      349.95      342.87     20.16 o 
   6   9  -5       46.21       37.72     11.75 o 
   7   9  -5       20.47       26.31     15.83 o 
   8   9  -5       25.64       10.59     12.46 o 
   9   9  -5       34.22       38.09     19.42 o 
  -7  10  -5       11.59       13.61     10.72 o 
  -6  10  -5       37.34       21.19     18.63 o 
  -5  10  -5        6.76        5.10      4.74 o 
  -4  10  -5       40.79       32.30      8.34 o 
  -3  10  -5       16.70       10.50      5.89 o 
  -2  10  -5      517.59      517.92     13.21 o 
  -1  10  -5      145.62      144.74      8.34 o 
   0  10  -5      489.53      494.83     12.63 o 
   1  10  -5       88.58       91.93      6.70 o 
   2  10  -5      161.89      152.21      7.77 o 
   3  10  -5      114.11      113.85      8.60 o 
   4  10  -5      290.34      288.08     11.45 o 
   5  10  -5       16.29       13.85      6.49 o 
   6  10  -5      268.90      279.76     28.88 o 
   7  10  -5      132.28      149.93     24.50 o 
   8  10  -5       43.76       50.26     17.81 o 
   9  10  -5        8.30        7.15     19.13 o 
  -7  11  -5        9.69        7.24     11.32 o 
  -6  11  -5        2.56        6.55      8.09 o 
  -5  11  -5       21.63       10.96      8.87 o 
  -4  11  -5        6.18        5.81      6.10 o 
  -3  11  -5       16.93       15.47      6.75 o 
  -2  11  -5      260.07      249.72     10.83 o 
  -1  11  -5      146.50      152.67     10.06 o 
   0  11  -5       10.61        4.15      4.05 o 
   1  11  -5      106.88      119.70     11.78 o 
   2  11  -5        8.85        9.12      4.69 o 
   3  11  -5      420.09      437.68     24.61 o 
   4  11  -5      113.27      114.34     10.60 o 
   5  11  -5       19.32        9.35      7.69 o 
   6  11  -5       17.89       11.49      9.33 o 
   7  11  -5       91.30       61.90     23.30 o 
   8  11  -5        0.09        7.89     10.64 o 
  -6  12  -5       10.80        2.90      6.09 o 
  -5  12  -5        8.02        2.02      8.19 o 
  -4  12  -5       97.56       87.09     18.12 o 
  -3  12  -5       23.38       20.45      4.86 o 
  -2  12  -5       69.28       76.15      8.20 o 
  -1  12  -5       17.65       19.92      7.22 o 
   0  12  -5      620.46      645.43     18.82 o 
   1  12  -5       38.53       26.64     10.21 o 
   2  12  -5      134.70      142.95      8.44 o 
   3  12  -5       64.29       60.81      8.79 o 
   4  12  -5      300.76      299.75     21.86 o 
   5  12  -5       11.84       14.31      7.67 o 
   6  12  -5      149.73      171.31     19.77 o 
   7  12  -5        6.77       13.21     11.38 o 
   8  12  -5       98.34       85.68     30.45 o 
  -6  13  -5       10.33        0.51     11.23 o 
  -5  13  -5        6.33        3.87      7.03 o 
  -4  13  -5       57.74       19.33     11.23 o 
  -3  13  -5       35.07       41.84     15.57 o 
  -2  13  -5        2.51        5.13      5.56 o 
  -1  13  -5      193.71      186.17     12.99 o 
   0  13  -5      161.01      181.14     14.23 o 
   1  13  -5       21.26       10.41      5.30 o 
   2  13  -5       59.66       61.91      9.82 o 
   3  13  -5      161.81      165.42     11.60 o 
   4  13  -5      102.07      103.31     10.34 o 
   5  13  -5      165.77      180.22     15.21 o 
   6  13  -5       17.55        7.15     10.25 o 
   7  13  -5       56.05       46.33     20.72 o 
   8  13  -5       13.70       23.34     21.69 o 
  -5  14  -5       29.09        9.19     20.42 o 
  -4  14  -5        1.09       -1.62      4.32 o 
  -3  14  -5      133.90      108.48     36.75 o 
  -2  14  -5        0.80        5.74      6.20 o 
  -1  14  -5      204.97      209.15     22.95 o 
   0  14  -5       14.99       19.72     11.23 o 
   1  14  -5       14.74       16.60     10.04 o 
   2  14  -5       21.44       22.14      6.68 o 
   3  14  -5      113.21      126.23     13.30 o 
   4  14  -5       22.44       20.99     11.55 o 
   5  14  -5       52.48       46.03     14.42 o 
   6  14  -5       27.31        6.22     10.59 o 
   7  14  -5       65.08       40.56     20.27 o 
  -5  15  -5        5.54        7.15     18.88 o 
  -4  15  -5       99.38      137.80     28.07 o 
  -3  15  -5        5.00        1.74      8.40 o 
  -2  15  -5       82.96       73.81     15.69 o 
  -1  15  -5       11.93       18.16      8.03 o 
   0  15  -5      200.08      212.82     19.58 o 
   1  15  -5       11.07        9.07      7.22 o 
   2  15  -5      217.08      240.96     17.68 o 
   3  15  -5        3.80        3.74      5.94 o 
   4  15  -5      231.10      232.10     26.86 o 
   5  15  -5        1.47        4.13     10.38 o 
   6  15  -5       40.78       13.72     15.14 o 
  -4  16  -5       24.15       30.11     22.97 o 
  -3  16  -5        8.75       23.48     19.90 o 
  -2  16  -5       25.29        9.99      6.61 o 
  -1  16  -5       90.21       91.27     19.03 o 
   0  16  -5       79.50       49.52     20.70 o 
   1  16  -5      106.96      128.08     16.78 o 
   2  16  -5       11.18       13.41      8.46 o 
   3  16  -5       73.19       74.92     11.25 o 
   4  16  -5        3.37        4.05     11.52 o 
   5  16  -5       70.50       34.24     26.84 o 
   6  16  -5        3.86       -4.10      9.20 o 
  -3  17  -5       28.03       55.63     23.99 o 
  -2  17  -5       21.57       34.71     20.42 o 
  -1  17  -5       60.57       59.78     19.47 o 
   0  17  -5       10.79        5.37      7.21 o 
   1  17  -5       52.48       29.45     12.60 o 
   2  17  -5       33.12       22.66      8.41 o 
   3  17  -5       67.01       61.70     10.96 o 
   4  17  -5        6.76        5.26      7.87 o 
   5  17  -5       24.53        8.47     10.06 o 
  -2  18  -5       26.19       22.97     21.44 o 
  -1  18  -5        3.50        3.90     11.37 o 
   0  18  -5       34.75       10.72     10.83 o 
   1  18  -5        0.54       -0.46      5.54 o 
   2  18  -5       28.46       16.48      9.58 o 
   3  18  -5        0.92        4.46      7.57 o 
   0   0  -4      696.06      711.98     18.37 o 
   2   0  -4     9062.01     9673.25    225.59 o 
   4   0  -4     1598.02     1696.51     54.10 o 
   6   0  -4      463.28      440.97     24.50 o 
   8   0  -4      628.54      647.67     37.26 o 
  10   0  -4       99.94      120.45     29.60 o 
  -5   1  -4       86.73       84.21     10.21 o 
  -4   1  -4       82.04       70.43      9.19 o 
  -1   1  -4     1828.06     1780.21     36.24 o 
   0   1  -4      833.29      771.87     21.69 o 
   1   1  -4     2547.01     2515.84     77.58 o 
   2   1  -4     1057.48     1082.21     20.33 o 
   3   1  -4      177.27      168.90      7.48 o 
   4   1  -4      167.37      187.75     11.33 o 
   5   1  -4     1576.47     1623.34     33.01 o 
   6   1  -4       95.90      103.58     11.17 o 
   7   1  -4      281.42      323.04     17.84 o 
   8   1  -4      143.60      145.59     20.00 o 
   9   1  -4      143.34      142.46     19.12 o 
  10   1  -4        9.26       16.27     14.97 o 
  -7   2  -4       44.37       41.85     16.33 o 
  -6   2  -4       17.12       38.28     14.29 o 
  -5   2  -4       25.23       28.07      7.66 o 
  -4   2  -4      465.82      486.39     18.37 o 
  -3   2  -4      799.84      803.85     31.13 o 
  -2   2  -4      898.17      942.67     26.03 o 
  -1   2  -4      629.29      556.83     15.82 o 
   0   2  -4       89.12       87.45      2.50 o 
   1   2  -4     6813.12     7369.77    377.43 o 
   2   2  -4      121.29      105.97      8.80 o 
   3   2  -4     1728.63     1704.64     38.53 o 
   4   2  -4      914.11      965.14     20.85 o 
   5   2  -4     1560.76     1592.02     32.79 o 
   6   2  -4      199.30      197.92     16.33 o 
   7   2  -4       45.26       42.27     18.31 o 
   8   2  -4       46.94       46.74     14.97 o 
   9   2  -4       87.70       96.20     20.68 o 
  10   2  -4        7.67       -1.48      8.48 o 
  -8   3  -4       41.17       37.77     17.35 o 
  -7   3  -4       31.01       29.09     10.21 o 
  -6   3  -4      130.77      134.23     20.93 o 
  -5   3  -4       56.55       59.35      7.66 o 
  -4   3  -4      984.46      996.42     21.40 o 
  -3   3  -4      102.21      125.55     16.84 o 
  -2   3  -4     4324.49     4565.36    104.63 o 
  -1   3  -4      136.05      121.64      8.31 o 
   0   3  -4     3000.14     2861.20     71.45 o 
   1   3  -4      200.95      211.11      7.17 o 
   2   3  -4     1847.76     1889.14     34.35 o 
   3   3  -4       33.62       26.81      5.31 o 
   4   3  -4     1507.38     1482.78     28.92 o 
   5   3  -4       38.21       45.51      8.46 o 
   6   3  -4      522.10      536.85     29.27 o 
   7   3  -4      281.58      289.87     17.58 o 
   8   3  -4        0.83        1.33     11.04 o 
   9   3  -4       15.91       23.78     11.00 o 
  10   3  -4       32.24       29.99     18.45 o 
  -9   4  -4       19.21       24.50     18.37 o 
  -8   4  -4        4.61       -4.08      8.17 o 
  -7   4  -4      139.32      156.58     13.59 o 
  -6   4  -4        8.50       10.28      5.95 o 
  -5   4  -4      183.79      197.18     11.40 o 
  -4   4  -4       46.73       46.53      5.71 o 
  -3   4  -4      370.47      356.34      9.12 o 
  -2   4  -4      752.84      756.27     13.50 o 
  -1   4  -4      974.06      907.11     18.58 o 
   0   4  -4      516.14      511.24     13.27 o 
   1   4  -4     4984.19     5044.85    150.31 o 
   2   4  -4       95.07       85.93      8.34 o 
   3   4  -4     2429.83     2436.39     81.92 o 
   4   4  -4      171.03      153.56      9.63 o 
   5   4  -4      202.62      195.93     15.18 o 
   6   4  -4        7.02        5.80      8.80 o 
   7   4  -4      255.16      268.08     17.22 o 
   8   4  -4       14.16       17.42     10.97 o 
   9   4  -4      107.42      136.85     18.92 o 
  10   4  -4        0.60       -0.89     17.86 o 
  -9   5  -4        0.34       -4.59     10.21 o 
  -8   5  -4       34.43       46.67     11.42 o 
  -7   5  -4       94.03       95.52     11.99 o 
  -6   5  -4       50.64       65.54      9.13 o 
  -5   5  -4       18.64       21.41      7.34 o 
  -4   5  -4      366.14      391.54     11.04 o 
  -3   5  -4      309.80      286.36     10.05 o 
  -2   5  -4      476.70      478.23     10.83 o 
  -1   5  -4      361.87      364.94      5.77 o 
   0   5  -4     1016.13     1003.49     10.16 o 
   1   5  -4      456.29      438.93      7.92 o 
   2   5  -4     1657.80     1649.48     29.15 o 
   3   5  -4      193.05      188.25     13.38 o 
   4   5  -4     1169.43     1195.81     25.87 o 
   5   5  -4      195.12      196.67     16.19 o 
   6   5  -4      406.89      421.23     18.39 o 
   7   5  -4       77.84       64.32     16.55 o 
   8   5  -4       33.44       27.38     14.01 o 
   9   5  -4       41.10       44.62     18.24 o 
  10   5  -4        9.33        1.86     20.53 o 
  -9   6  -4        9.66       14.76     11.98 o 
  -8   6  -4       69.61       96.38     11.74 o 
  -7   6  -4       35.91       39.45     10.40 o 
  -6   6  -4      158.26      174.99     14.09 o 
  -5   6  -4      201.78      206.89     12.78 o 
  -4   6  -4      332.05      333.70     10.66 o 
  -3   6  -4      176.42      189.18      8.78 o 
  -2   6  -4      575.87      539.40     10.41 o 
  -1   6  -4     1700.30     1768.54     23.67 o 
   0   6  -4     1375.02     1385.76     29.72 o 
   1   6  -4     1798.98     1813.77     25.30 o 
   2   6  -4      889.92      877.73     19.62 o 
   3   6  -4      427.30      423.67     16.08 o 
   4   6  -4      545.31      531.28     19.90 o 
   5   6  -4      147.13      149.32     18.12 o 
   6   6  -4      215.46      218.19     19.55 o 
   7   6  -4       82.88       70.92     15.65 o 
   8   6  -4       12.63        3.14     12.28 o 
   9   6  -4       36.58       60.55     20.11 o 
  10   6  -4       26.83       16.34     15.31 o 
  -8   7  -4        2.76      -10.57     12.78 o 
  -7   7  -4       91.96       86.55     12.99 o 
  -6   7  -4        5.44        1.06      5.00 o 
  -5   7  -4      454.81      473.69     26.28 o 
  -4   7  -4       49.70       44.86      9.44 o 
  -3   7  -4     1535.17     1584.73     32.99 o 
  -2   7  -4      313.75      324.03      7.63 o 
  -1   7  -4     1889.22     1887.76     26.12 o 
   0   7  -4      254.74      235.81     11.06 o 
   1   7  -4     4561.79     4750.71     54.56 o 
   2   7  -4      210.11      215.84      7.28 o 
   3   7  -4     1350.62     1336.77     30.30 o 
   4   7  -4      338.84      333.77     18.00 o 
   5   7  -4      278.38      280.11     16.06 o 
   6   7  -4        2.90        2.45      6.79 o 
   7   7  -4      201.13      194.77     26.47 o 
   8   7  -4        3.18        1.48      8.34 o 
   9   7  -4      156.39      179.39     21.65 o 
  10   7  -4        3.42       12.54     23.73 o 
  -8   8  -4       34.48       28.38     11.72 o 
  -7   8  -4       28.33       31.63      8.95 o 
  -6   8  -4      154.43      160.16     18.30 o 
  -5   8  -4       43.22       44.67      7.09 o 
  -4   8  -4      375.10      383.55     12.60 o 
  -3   8  -4      148.87      142.38      7.35 o 
  -2   8  -4     1117.93     1107.51     20.49 o 
  -1   8  -4       15.58       16.27      4.29 o 
   0   8  -4      282.44      268.13     11.10 o 
   1   8  -4      180.79      206.00      8.43 o 
   2   8  -4       41.89       39.54      5.32 o 
   3   8  -4       27.25       28.54      7.46 o 
   4   8  -4      235.99      235.94     19.73 o 
   5   8  -4       65.14       58.06     16.61 o 
   6   8  -4      164.00      161.61     23.60 o 
   7   8  -4        0.34        1.99      8.20 o 
   8   8  -4       78.82       88.08     16.92 o 
   9   8  -4       36.50       22.63     26.35 o 
  -8   9  -4       28.60       38.65     12.87 o 
  -7   9  -4       41.05       41.16     16.24 o 
  -6   9  -4       92.42      106.54     13.71 o 
  -5   9  -4      107.46      129.80     16.59 o 
  -4   9  -4       42.94       48.83      6.47 o 
  -3   9  -4       61.96       77.56     13.27 o 
  -2   9  -4      264.51      270.61     10.22 o 
  -1   9  -4      550.29      569.02     13.49 o 
   0   9  -4       50.37       43.63      6.28 o 
   1   9  -4      214.28      214.11      9.61 o 
   2   9  -4      296.79      299.72     10.27 o 
   3   9  -4      830.10      806.57     19.33 o 
   4   9  -4      275.80      279.79     10.85 o 
   5   9  -4      374.64      382.47     18.30 o 
   6   9  -4      115.28      109.15     15.51 o 
   7   9  -4      128.14      134.89     16.78 o 
   8   9  -4       27.92       30.13     23.53 o 
   9   9  -4       23.07       34.82     15.94 o 
  -8  10  -4        4.34       11.30      8.57 o 
  -7  10  -4       20.36       35.07     20.93 o 
  -6  10  -4       14.34        7.51      6.95 o 
  -5  10  -4       71.74       66.84     11.76 o 
  -4  10  -4      173.72      156.16      9.95 o 
  -3  10  -4      480.99      513.45     14.58 o 
  -2  10  -4       60.68       69.44      7.86 o 
  -1  10  -4      376.54      388.92     12.81 o 
   0  10  -4      341.68      358.65     12.59 o 
   1  10  -4      126.95      128.64      9.98 o 
   2  10  -4       39.94       42.95      5.14 o 
   3  10  -4      235.34      233.33     18.79 o 
   4  10  -4       36.64       44.88      8.26 o 
   5  10  -4      752.40      766.18     25.80 o 
   6  10  -4       45.19       48.37     11.57 o 
   7  10  -4      241.98      261.70     32.20 o 
   8  10  -4       10.09       21.46     13.61 o 
   9  10  -4       49.00       38.72     18.64 o 
  -7  11  -4        0.59        5.38      7.65 o 
  -6  11  -4      152.13      193.82     37.00 o 
  -5  11  -4       18.50        7.36      8.94 o 
  -4  11  -4      160.67      168.56     13.73 o 
  -3  11  -4       21.54        9.40      7.72 o 
  -2  11  -4      422.82      427.19     14.95 o 
  -1  11  -4       18.51       18.75      6.86 o 
   0  11  -4       26.74       41.76      8.69 o 
   1  11  -4        9.75       10.40      7.33 o 
   2  11  -4      128.41      129.45      8.01 o 
   3  11  -4        0.30        0.09      3.55 o 
   4  11  -4       69.88       86.05      8.71 o 
   5  11  -4      248.80      237.17     13.63 o 
   6  11  -4       78.79       81.96     13.42 o 
   7  11  -4       11.33        9.10      8.65 o 
   8  11  -4       63.57       54.35     13.38 o 
   9  11  -4        0.60       -0.16     13.61 o 
  -7  12  -4       29.34        8.85     14.12 o 
  -6  12  -4       19.91       17.29      9.70 o 
  -5  12  -4       89.54       53.76     38.53 o 
  -4  12  -4       18.25       18.91      7.34 o 
  -3  12  -4       71.35       83.06     12.99 o 
  -2  12  -4        8.43        9.09      5.06 o 
  -1  12  -4      728.43      750.01     30.01 o 
   0  12  -4      124.66      140.46     13.16 o 
   1  12  -4      114.96      130.49     10.44 o 
   2  12  -4       83.91       95.23     11.74 o 
   3  12  -4      378.14      360.92     14.44 o 
   4  12  -4      128.45      118.25     10.27 o 
   5  12  -4       81.78       85.82     10.55 o 
   6  12  -4        9.20       14.09     11.22 o 
   7  12  -4      236.22      246.38     17.57 o 
   8  12  -4       20.51       32.01     21.02 o 
  -6  13  -4        4.11       -0.22      8.70 o 
  -5  13  -4       43.17       23.49     19.14 o 
  -4  13  -4      119.94       95.36     53.59 o 
  -3  13  -4       34.95       47.98     12.95 o 
  -2  13  -4       46.53       36.89      9.39 o 
  -1  13  -4      116.50      126.49     10.36 o 
   0  13  -4       69.37       82.32      9.99 o 
   1  13  -4       46.85       54.07      9.67 o 
   2  13  -4       33.24       33.12      6.89 o 
   3  13  -4      290.02      301.54     13.30 o 
   4  13  -4      247.34      250.62     15.68 o 
   5  13  -4       48.29       64.06     10.36 o 
   6  13  -4      113.91      134.21     15.92 o 
   7  13  -4       67.48       38.57     26.17 o 
   8  13  -4       19.95       15.43     15.90 o 
  -6  14  -4       22.67       14.84     12.62 o 
  -5  14  -4       11.93        9.60      7.43 o 
  -4  14  -4       66.68       59.93     21.18 o 
  -3  14  -4        0.32        3.30      4.94 o 
  -2  14  -4      128.11      143.78     14.23 o 
  -1  14  -4       28.67       33.11      7.73 o 
   0  14  -4      146.29      162.08     18.06 o 
   1  14  -4        1.87        7.40      6.14 o 
   2  14  -4       15.42       17.92      8.90 o 
   3  14  -4       51.94       40.97      9.57 o 
   4  14  -4      195.35      206.15     21.21 o 
   5  14  -4       26.35       20.05     15.37 o 
   6  14  -4       94.80       93.54     26.79 o 
   7  14  -4       13.81        8.25     14.53 o 
  -5  15  -4      116.66      118.69     48.49 o 
  -4  15  -4        3.55       -3.30      7.91 o 
  -3  15  -4      120.55      115.41     22.20 o 
  -2  15  -4        8.39        4.19      8.09 o 
  -1  15  -4      169.40      170.45     20.45 o 
   0  15  -4       43.36       49.99     14.85 o 
   1  15  -4      283.38      335.44     18.93 o 
   2  15  -4        9.80        7.98      8.03 o 
   3  15  -4      367.96      362.14     18.07 o 
   4  15  -4       11.09       16.46     11.67 o 
   5  15  -4       79.21       54.76     23.42 o 
   6  15  -4        8.83       -3.32     12.70 o 
   7  15  -4       97.22       43.28     37.87 o 
  -5  16  -4       27.97        5.72     11.89 o 
  -4  16  -4       44.05       40.83     20.42 o 
  -3  16  -4       21.41       19.21     11.71 o 
  -2  16  -4      113.16      121.31     45.42 o 
  -1  16  -4      110.91      110.70     17.09 o 
   0  16  -4      141.80      157.36     14.38 o 
   1  16  -4       25.42       26.20      8.88 o 
   2  16  -4      115.08      134.22     13.28 o 
   3  16  -4       73.28       57.23     13.34 o 
   4  16  -4       58.77       29.42     17.61 o 
   5  16  -4       33.27        5.30     12.62 o 
   6  16  -4       32.62       17.59     17.26 o 
  -4  17  -4       16.92       27.56     24.50 o 
  -3  17  -4        2.20        2.54      7.93 o 
  -2  17  -4       69.53       54.83     39.30 o 
  -1  17  -4       46.35       56.80     15.79 o 
   0  17  -4      124.17      117.96     12.51 o 
   1  17  -4       31.79       43.09     13.68 o 
   2  17  -4      110.99      106.42     19.07 o 
   3  17  -4       19.01       22.38      9.46 o 
   4  17  -4       59.86       25.19     23.38 o 
   5  17  -4       33.17        9.53     14.64 o 
  -3  18  -4       23.37       17.07     12.56 o 
  -2  18  -4        3.70        9.49     12.25 o 
  -1  18  -4       19.77       19.50     14.13 o 
   0  18  -4        1.21       -0.67      8.12 o 
   1  18  -4       73.13       54.55     27.68 o 
   2  18  -4        4.18       11.81      7.33 o 
   3  18  -4       70.01       42.47     18.05 o 
   4  18  -4        1.35       -0.29     13.71 o 
  -1  19  -4        1.22       -5.90      9.92 o 
   0  19  -4      104.10      123.97     17.21 o 
   1  19  -4        4.18        9.26     10.20 o 
   2  19  -4       44.43       20.37     13.92 o 
  -5   0  -3      464.02      452.20     19.39 o 
   1   0  -3    75278.05    85240.78   2620.30 o 
   3   0  -3     8209.67     7975.73    176.59 o 
   5   0  -3     1111.59     1097.83     34.20 o 
   7   0  -3      424.96      418.00     41.85 o 
   9   0  -3      408.18      406.26     34.71 o 
  -8   1  -3       74.04       83.19      9.70 o 
  -7   1  -3       76.80       83.70     14.80 o 
  -6   1  -3      157.04      156.18     16.84 o 
  -5   1  -3       20.66       16.22      6.38 o 
  -4   1  -3      133.49      130.66     13.78 o 
  -3   1  -3      195.81      194.46      9.70 o 
  -2   1  -3      943.18      872.24     27.05 o 
   0   1  -3      302.81      364.10      7.75 o 
   1   1  -3    10674.98    11993.82    188.07 o 
   2   1  -3     1751.99     1910.00     34.37 o 
   3   1  -3        0.82        1.90      6.47 o 
   4   1  -3      855.00      818.85     20.39 o 
   5   1  -3      492.24      461.22     14.97 o 
   6   1  -3      581.62      584.14     19.65 o 
   7   1  -3       38.63       38.49     12.60 o 
   8   1  -3      182.21      193.03     17.32 o 
   9   1  -3       46.93       57.93     23.10 o 
  10   1  -3       63.10       76.04     16.60 o 
  -9   2  -3       50.44       33.17     16.33 o 
  -8   2  -3       48.28       42.36      9.70 o 
  -7   2  -3      136.66      127.18     12.42 o 
  -6   2  -3      205.72      220.11     10.05 o 
  -5   2  -3       99.08       99.30     11.12 o 
  -4   2  -3      286.11      287.82     12.98 o 
  -3   2  -3       55.53       50.72      9.95 o 
  -2   2  -3      710.05      689.44     15.82 o 
  -1   2  -3       34.89       32.92      5.78 o 
   0   2  -3       56.73       49.00      7.15 o 
   1   2  -3      162.53      189.17      6.98 o 
   2   2  -3      407.19      351.48      9.16 o 
   3   2  -3       99.81       94.48      6.50 o 
   4   2  -3     2250.69     2168.22     37.15 o 
   5   2  -3      145.85      156.32     10.61 o 
   6   2  -3      370.49      376.84     19.26 o 
   7   2  -3       92.21       92.81     12.45 o 
   8   2  -3      197.59      203.84     17.67 o 
   9   2  -3      126.10      141.89     17.68 o 
  10   2  -3       21.97       21.48     16.68 o 
  -9   3  -3       20.64       17.35      9.70 o 
  -8   3  -3        5.43        5.01      6.33 o 
  -7   3  -3      220.80      239.52     18.39 o 
  -6   3  -3       86.09       81.07      8.07 o 
  -5   3  -3      303.28      312.02     12.93 o 
  -4   3  -3       24.67       32.33      5.89 o 
  -3   3  -3     3393.62     3519.39     55.75 o 
  -2   3  -3      235.12      212.45      7.23 o 
  -1   3  -3     2144.72     2162.66     75.11 o 
   0   3  -3      626.94      550.85     20.67 o 
   1   3  -3     3202.59     3107.35     46.70 o 
   2   3  -3       58.89       48.47      5.33 o 
   3   3  -3     3007.71     2895.09     64.56 o 
   4   3  -3      119.35      146.61      9.44 o 
   5   3  -3     3319.07     3270.60     58.80 o 
   6   3  -3       73.50       83.29     13.69 o 
   7   3  -3      470.76      487.07     20.92 o 
   8   3  -3        9.11       12.11      9.92 o 
   9   3  -3      173.26      187.00     19.31 o 
  10   3  -3        0.38        6.89     10.47 o 
  -9   4  -3        1.61        0.62      7.34 o 
  -8   4  -3       29.91       39.43     14.22 o 
  -7   4  -3        4.88        5.35      6.25 o 
  -6   4  -3       30.08       43.05     12.09 o 
  -5   4  -3       12.04       17.86      6.23 o 
  -4   4  -3      402.80      406.74     11.16 o 
  -3   4  -3      376.15      433.29     10.10 o 
  -2   4  -3      226.52      265.91     21.44 o 
  -1   4  -3       10.97        9.45      2.42 o 
   0   4  -3      853.93      838.39     12.56 o 
   1   4  -3      514.87      477.88      8.91 o 
   2   4  -3     2022.78     1966.81     70.18 o 
   3   4  -3       45.56       38.95      6.22 o 
   4   4  -3      427.39      382.45     15.98 o 
   5   4  -3      459.02      455.20     16.05 o 
   6   4  -3      538.37      524.96     19.40 o 
   7   4  -3       40.71       29.18     18.31 o 
   8   4  -3       46.12       47.41     14.64 o 
   9   4  -3        2.20        9.17     15.82 o 
  10   4  -3       22.46       41.39     22.55 o 
  -9   5  -3       20.74       21.59      9.32 o 
  -8   5  -3        4.76        6.71      6.98 o 
  -7   5  -3      206.44      218.14     20.37 o 
  -6   5  -3        4.91        5.52      7.17 o 
  -5   5  -3      395.48      413.23     14.97 o 
  -4   5  -3      162.48      170.03      9.26 o 
  -3   5  -3      301.06      280.83     11.88 o 
  -2   5  -3      358.97      368.67      9.91 o 
  -1   5  -3     1864.02     1896.42     24.87 o 
   0   5  -3     1754.40     1751.25     23.38 o 
   1   5  -3     1775.95     1794.62     20.76 o 
   2   5  -3     2067.09     1920.04     33.42 o 
   3   5  -3     2404.41     2497.20     44.92 o 
   4   5  -3      615.62      578.04     19.29 o 
   5   5  -3      534.58      527.22     21.51 o 
   6   5  -3      139.92      148.94     13.12 o 
   7   5  -3      298.35      316.98     20.87 o 
   8   5  -3        2.61        1.73     10.66 o 
   9   5  -3      107.40      118.63     17.67 o 
  10   5  -3        1.09       -8.93     12.27 o 
  -9   6  -3       16.18       11.48     14.95 o 
  -8   6  -3       13.63        8.00     13.50 o 
  -7   6  -3      158.79      155.01     12.45 o 
  -6   6  -3       97.54      108.26     13.27 o 
  -5   6  -3      199.15      221.04     13.27 o 
  -4   6  -3      297.05      295.69     22.46 o 
  -3   6  -3      965.59      978.96     18.75 o 
  -2   6  -3     1230.98     1231.07     24.25 o 
  -1   6  -3     1808.54     1792.63     24.39 o 
   0   6  -3      354.37      352.95      8.89 o 
   1   6  -3     2812.94     2701.57     35.59 o 
   2   6  -3      391.77      382.66      8.10 o 
   3   6  -3     1563.16     1455.95     33.69 o 
   4   6  -3     1321.76     1320.56     28.07 o 
   5   6  -3      829.69      798.82     29.86 o 
   6   6  -3      433.96      443.97     29.06 o 
   7   6  -3      146.62      167.32     19.06 o 
   8   6  -3      119.22      110.34     23.48 o 
   9   6  -3       87.75       89.60     17.64 o 
  10   6  -3        7.42       12.65     17.62 o 
  -9   7  -3       12.01        8.82      9.52 o 
  -8   7  -3       51.13       55.31     13.37 o 
  -7   7  -3        5.35       13.89      9.25 o 
  -6   7  -3      414.71      435.40     23.66 o 
  -5   7  -3       72.79       86.76      8.31 o 
  -4   7  -3      604.66      665.03     19.31 o 
  -3   7  -3       21.33       27.14      6.83 o 
  -2   7  -3      916.00      919.36     14.99 o 
  -1   7  -3      458.61      440.27     11.54 o 
   0   7  -3     3230.35     3181.06     42.81 o 
   1   7  -3      783.22      782.39     16.09 o 
   2   7  -3     3182.13     3060.25     36.79 o 
   3   7  -3      392.32      397.62     19.65 o 
   4   7  -3      896.36      861.69     22.31 o 
   5   7  -3       61.37       72.65     10.10 o 
   6   7  -3      248.24      262.66     18.30 o 
   7   7  -3      114.24      115.43     14.95 o 
   8   7  -3      183.76      215.59     31.09 o 
   9   7  -3        5.95       11.56     20.33 o 
  10   7  -3       35.61       56.96     22.19 o 
  -8   8  -3       13.09       18.16     11.13 o 
  -7   8  -3       96.87      113.66     14.36 o 
  -6   8  -3       52.42       57.87     11.53 o 
  -5   8  -3      393.21      432.42     18.36 o 
  -4   8  -3       39.09       44.14      6.56 o 
  -3   8  -3     1140.65     1153.13     29.36 o 
  -2   8  -3       13.66       11.60      5.03 o 
  -1   8  -3     1808.08     1757.90     27.07 o 
   0   8  -3      222.94      238.22      9.85 o 
   1   8  -3     1462.49     1458.73     23.68 o 
   2   8  -3       85.93       79.32      8.97 o 
   3   8  -3      932.03      945.51     20.33 o 
   4   8  -3       17.74       27.82     10.11 o 
   5   8  -3      473.52      517.77     23.75 o 
   6   8  -3       19.98       30.26     12.26 o 
   7   8  -3      137.61      151.23     20.45 o 
   8   8  -3       57.72       56.70     17.71 o 
   9   8  -3       25.13       25.52     14.68 o 
  -8   9  -3       19.45       14.03     12.08 o 
  -7   9  -3       40.62       46.39     16.68 o 
  -6   9  -3       22.81       25.69      8.31 o 
  -5   9  -3       98.17      120.16     12.98 o 
  -4   9  -3      313.00      325.34     14.43 o 
  -3   9  -3      749.75      768.46     21.95 o 
  -2   9  -3     1040.59     1059.74     20.23 o 
  -1   9  -3      285.32      295.00      9.32 o 
   0   9  -3      559.64      536.83     13.45 o 
   1   9  -3      663.93      663.86     17.29 o 
   2   9  -3      749.61      735.39     16.03 o 
   3   9  -3       86.43       84.97      6.92 o 
   4   9  -3      628.25      629.91     17.80 o 
   5   9  -3      393.00      402.07     30.88 o 
   6   9  -3      160.47      163.52     15.44 o 
   7   9  -3       35.57       38.08     14.70 o 
   8   9  -3       21.38       29.37     13.85 o 
   9   9  -3       15.31       25.87     18.88 o 
  -8  10  -3       26.09       46.05     11.89 o 
  -7  10  -3       29.11       17.60     15.57 o 
  -6  10  -3      116.23      144.01     16.39 o 
  -5  10  -3      157.22      158.75     11.89 o 
  -4  10  -3      317.15      340.03     20.01 o 
  -3  10  -3       84.55       88.23     11.99 o 
  -2  10  -3     1138.96     1172.03     25.13 o 
  -1  10  -3     1226.77     1255.95     22.29 o 
   0  10  -3      290.32      291.57     13.13 o 
   1  10  -3      305.58      296.88     11.63 o 
   2  10  -3       62.89       80.43     10.74 o 
   3  10  -3      293.17      300.06     10.44 o 
   4  10  -3      456.39      479.99     21.84 o 
   5  10  -3       60.07       47.87     11.13 o 
   6  10  -3      143.59      144.02     12.67 o 
   7  10  -3       83.50       74.51     18.26 o 
   8  10  -3       26.73       28.40     18.11 o 
   9  10  -3       12.40        3.13     22.52 o 
  -8  11  -3        3.18        4.93     11.16 o 
  -7  11  -3       68.65       33.48     27.56 o 
  -6  11  -3        7.39        4.46      7.91 o 
  -5  11  -3      276.05      309.31     22.80 o 
  -4  11  -3       74.74       73.12     15.57 o 
  -3  11  -3      104.31      106.97     15.36 o 
  -2  11  -3       18.55       27.89      6.60 o 
  -1  11  -3       86.44       93.65      9.74 o 
   0  11  -3       58.72       68.36     10.98 o 
   1  11  -3      459.36      498.17     16.77 o 
   2  11  -3       29.65       39.84      9.02 o 
   3  11  -3      221.38      210.51      8.86 o 
   4  11  -3       43.68       34.67      8.56 o 
   5  11  -3      117.96      105.77     14.93 o 
   6  11  -3       32.44       29.96     13.29 o 
   7  11  -3      122.05      149.53     19.74 o 
   8  11  -3        2.68       11.07     10.71 o 
   9  11  -3       22.60       28.60     13.47 o 
  -7  12  -3        2.81        1.19      6.70 o 
  -6  12  -3       73.99       43.80     39.55 o 
  -5  12  -3       10.85        6.67      7.71 o 
  -4  12  -3      431.66      452.91     25.12 o 
  -3  12  -3        7.23        5.43      6.68 o 
  -2  12  -3      543.18      569.77     20.41 o 
  -1  12  -3       71.99       70.69     11.08 o 
   0  12  -3      392.13      442.99     15.60 o 
   1  12  -3       46.23       60.63      8.75 o 
   2  12  -3       74.62       70.64      8.15 o 
   3  12  -3        3.47        6.63      5.73 o 
   4  12  -3       57.05       68.62      8.96 o 
   5  12  -3        7.80        7.94      7.33 o 
   6  12  -3      282.97      287.42     18.83 o 
   7  12  -3        8.13       -4.14      8.99 o 
   8  12  -3       36.96       46.85     13.49 o 
  -7  13  -3       25.35       19.04     17.31 o 
  -6  13  -3       40.31       20.11     23.73 o 
  -5  13  -3      153.65      146.36     17.22 o 
  -4  13  -3       72.00       61.98     36.24 o 
  -3  13  -3      127.88      121.46     12.35 o 
  -2  13  -3      134.35      128.70     14.28 o 
  -1  13  -3      506.45      525.10     17.75 o 
   0  13  -3       51.45       56.84     11.86 o 
   1  13  -3       39.91       48.17      8.40 o 
   2  13  -3      144.05      163.12     10.17 o 
   3  13  -3      382.99      381.73     16.07 o 
   4  13  -3       49.08       53.22      9.90 o 
   5  13  -3       38.21       39.19     10.75 o 
   6  13  -3       44.93       45.26     12.50 o 
   7  13  -3        4.67       14.59     11.47 o 
   8  13  -3       24.33       26.11     14.29 o 
  -6  14  -3        6.30       -2.39      6.23 o 
  -5  14  -3       43.60       29.80     19.65 o 
  -4  14  -3       12.09        0.65     12.07 o 
  -3  14  -3      228.45      244.77     33.43 o 
  -2  14  -3      100.78      103.48     12.15 o 
  -1  14  -3      404.18      425.92     15.89 o 
   0  14  -3       22.84       17.41     12.50 o 
   1  14  -3       63.14       81.05     10.60 o 
   2  14  -3       20.31       15.64      7.94 o 
   3  14  -3      308.31      337.53     17.77 o 
   4  14  -3        9.30        3.30      9.71 o 
   5  14  -3      118.79       94.01     32.10 o 
   6  14  -3        1.61       -2.10      8.85 o 
   7  14  -3       67.76       53.70     15.71 o 
  -6  15  -3       86.83       37.00     21.95 o 
  -5  15  -3        7.31        4.56     11.26 o 
  -4  15  -3       92.09      108.35     28.84 o 
  -3  15  -3        0.34       -1.90      7.55 o 
  -2  15  -3      158.75      178.48     27.56 o 
  -1  15  -3       77.46       63.39     10.10 o 
   0  15  -3      439.92      484.87     22.49 o 
   1  15  -3       18.41       13.68      7.54 o 
   2  15  -3      391.53      410.70     16.36 o 
   3  15  -3       55.19       33.34      9.13 o 
   4  15  -3      143.18      126.76     10.39 o 
   5  15  -3       25.82        9.63     13.09 o 
   6  15  -3       51.46       20.49     16.39 o 
   7  15  -3        1.07       -4.05     13.14 o 
  -5  16  -3       60.08       19.95     25.26 o 
  -4  16  -3       10.64       13.50     11.76 o 
  -3  16  -3       65.71       84.07     18.63 o 
  -2  16  -3       14.98       22.20     12.27 o 
  -1  16  -3      127.26      142.21     17.25 o 
   0  16  -3       52.99       70.74     12.47 o 
   1  16  -3       92.71      100.96     13.05 o 
   2  16  -3       82.15       73.77     18.71 o 
   3  16  -3       83.18      103.30     14.99 o 
   4  16  -3       22.95       13.96      6.77 o 
   5  16  -3       75.21       27.16     22.88 o 
   6  16  -3       28.96       -0.67     15.03 o 
  -4  17  -3       12.26       21.23     13.12 o 
  -3  17  -3       70.23       91.04     17.35 o 
  -2  17  -3       29.49       36.36     14.25 o 
  -1  17  -3      103.49      108.17     24.43 o 
   0  17  -3       45.70       21.37     14.66 o 
   1  17  -3       76.70       90.37     13.55 o 
   2  17  -3       23.40       33.67      9.37 o 
   3  17  -3       97.54       86.04     22.90 o 
   4  17  -3       20.17       17.71      7.67 o 
   5  17  -3       62.34        2.24     12.50 o 
  -3  18  -3        2.80       -2.07     11.12 o 
  -2  18  -3       35.64       40.32     15.52 o 
  -1  18  -3        3.27        1.94      9.53 o 
   0  18  -3       88.94      101.49     18.06 o 
   1  18  -3        9.27        7.94      9.77 o 
   2  18  -3       94.89       83.34     29.68 o 
   3  18  -3        5.48        7.40      8.73 o 
   4  18  -3       39.09       20.54     14.00 o 
  -2  19  -3        0.27        5.04     12.67 o 
  -1  19  -3      105.48      121.69     13.89 o 
   0  19  -3        0.37       -2.58      6.42 o 
   1  19  -3       63.97       32.02     26.91 o 
   2  19  -3        1.13       -1.71     12.95 o 
   3  19  -3       89.04       47.35     19.82 o 
  -8   0  -2      401.05      399.12     20.42 o 
  -6   0  -2     1761.81     1722.71     30.99 o 
  -4   0  -2     1000.64      932.40     18.03 o 
  -2   0  -2      491.28      481.29     16.33 o 
   0   0  -2    15494.33    17202.90    371.56 o 
   2   0  -2     2430.04     2348.77     55.63 o 
   4   0  -2      656.38      690.55     22.46 o 
   6   0  -2      619.25      608.88     39.81 o 
   8   0  -2     1222.78     1243.29     51.55 o 
  10   0  -2       83.49      100.03     22.97 o 
  -9   1  -2       64.90       41.85     13.27 o 
  -8   1  -2       43.55       44.73     10.05 o 
  -7   1  -2      689.62      693.60     21.65 o 
  -6   1  -2      233.20      253.48      8.24 o 
  -5   1  -2      954.33      925.13     15.91 o 
  -4   1  -2      174.96      165.47      6.38 o 
  -3   1  -2     2889.96     2851.39     46.32 o 
  -2   1  -2      298.07      275.05      7.88 o 
  -1   1  -2      551.31      493.03     13.27 o 
   0   1  -2      124.45      118.68      3.35 o 
   1   1  -2      370.93      342.60      9.25 o 
   2   1  -2     1536.73     1404.26     23.75 o 
   3   1  -2       55.89       55.63      5.59 o 
   4   1  -2      665.71      673.09     17.56 o 
   5   1  -2      281.66      274.59     14.55 o 
   6   1  -2      121.92      111.66     13.37 o 
   7   1  -2       13.26       13.75      9.12 o 
   8   1  -2      509.28      497.85     27.13 o 
   9   1  -2      108.97      116.19     15.70 o 
  10   1  -2       12.76       14.30     19.67 o 
  -9   2  -2       17.15       13.86      9.93 o 
  -8   2  -2      114.67      114.91     12.78 o 
  -7   2  -2      185.78      194.28     13.17 o 
  -6   2  -2       22.99       34.08      7.00 o 
  -5   2  -2      153.21      183.86     10.30 o 
  -4   2  -2      353.26      329.97     13.70 o 
  -3   2  -2     1877.04     1896.30     30.87 o 
  -2   2  -2      447.57      450.53     10.45 o 
  -1   2  -2      572.51      514.58      7.72 o 
   0   2  -2     2075.50     1910.41     19.91 o 
   1   2  -2     7365.37     8175.93    196.75 o 
   2   2  -2       49.59       40.04      5.95 o 
   3   2  -2       46.01       46.76      5.64 o 
   4   2  -2      582.09      591.66     17.15 o 
   5   2  -2      461.92      447.84     16.69 o 
   6   2  -2      186.32      177.58     14.76 o 
   7   2  -2       41.24       55.30     11.28 o 
   8   2  -2        3.27        1.95      9.12 o 
   9   2  -2       47.21       61.16     13.71 o 
  10   2  -2       16.24       25.22     13.17 o 
 -10   3  -2       44.35       18.56     12.49 o 
  -9   3  -2       45.48       35.46     17.35 o 
  -8   3  -2       85.08      103.59     13.17 o 
  -7   3  -2       66.62       61.11      9.29 o 
  -6   3  -2       79.64       93.50     10.42 o 
  -5   3  -2      449.50      421.47     12.25 o 
  -4   3  -2      736.35      792.20     20.56 o 
  -3   3  -2      354.93      357.57     12.63 o 
  -2   3  -2     1412.20     1401.38     22.37 o 
  -1   3  -2      100.21      100.47      4.14 o 
   0   3  -2     1458.75     1453.05     16.89 o 
   1   3  -2       59.91       70.22      4.29 o 
   2   3  -2      123.77      127.41     10.04 o 
   3   3  -2       47.94       49.74      7.60 o 
   4   3  -2     2878.91     2965.39     52.51 o 
   5   3  -2      108.94      104.60     15.57 o 
   6   3  -2     1062.63     1036.12     26.88 o 
   7   3  -2       14.56       17.22     10.74 o 
   8   3  -2      177.85      183.52     16.78 o 
   9   3  -2       25.18       23.16     15.15 o 
  10   3  -2       53.35       47.32     19.16 o 
  -9   4  -2       33.02       35.29     10.43 o 
  -8   4  -2        8.53        6.81      7.53 o 
  -7   4  -2      357.84      354.51     17.78 o 
  -6   4  -2      197.21      189.12     10.39 o 
  -5   4  -2      704.66      710.47     19.49 o 
  -4   4  -2       83.05       89.59      6.25 o 
  -3   4  -2     1012.98     1008.60     20.37 o 
  -2   4  -2      675.11      669.56     13.70 o 
  -1   4  -2       59.11       48.93      4.50 o 
   0   4  -2      731.53      651.08     10.70 o 
   1   4  -2      557.41      536.43      9.79 o 
   2   4  -2      117.52      132.53      9.02 o 
   3   4  -2      456.96      446.22     13.01 o 
   4   4  -2     1257.27     1275.93     32.54 o 
   5   4  -2      169.09      178.35     15.91 o 
   6   4  -2      108.49      109.91     11.48 o 
   7   4  -2      204.58      209.13     15.87 o 
   8   4  -2       18.65       31.20     13.45 o 
   9   4  -2      192.59      179.70     19.67 o 
  10   4  -2        2.70       -5.85     14.76 o 
  -9   5  -2        0.18        8.42     10.90 o 
  -8   5  -2       29.43       34.11     11.65 o 
  -7   5  -2       29.93       35.18      8.28 o 
  -6   5  -2       15.59       22.79     11.17 o 
  -5   5  -2       64.09       59.57      8.42 o 
  -4   5  -2      371.57      385.75     11.03 o 
  -3   5  -2      213.12      213.09      8.30 o 
  -2   5  -2     1824.58     1759.22     29.01 o 
  -1   5  -2      385.62      368.99      8.42 o 
   0   5  -2     1388.14     1244.22     17.89 o 
   1   5  -2      452.19      456.86      8.43 o 
   2   5  -2      161.81      143.81      7.04 o 
   3   5  -2        6.42        9.52      5.38 o 
   4   5  -2      183.48      160.00     15.33 o 
   5   5  -2      463.78      454.58     24.26 o 
   6   5  -2      599.62      610.48     25.13 o 
   7   5  -2       35.00       36.26     10.61 o 
   8   5  -2      162.76      192.79     17.68 o 
   9   5  -2       43.78       39.65     14.25 o 
  10   5  -2       52.67       47.15     20.15 o 
  -9   6  -2       50.62       67.07     16.08 o 
  -8   6  -2       30.69       26.30     15.91 o 
  -7   6  -2       91.89       94.41     17.28 o 
  -6   6  -2       24.55       30.47      9.51 o 
  -5   6  -2      180.68      174.26     11.88 o 
  -4   6  -2      447.43      434.76     17.86 o 
  -3   6  -2      116.69      108.68      7.04 o 
  -2   6  -2      659.44      635.84     14.30 o 
  -1   6  -2     1310.41     1262.66     19.04 o 
   0   6  -2      580.52      563.17     12.50 o 
   1   6  -2     1951.26     1828.38     25.06 o 
   2   6  -2      576.51      607.75     12.69 o 
   3   6  -2     1209.49     1162.49     23.39 o 
   4   6  -2      653.57      606.35     19.56 o 
   5   6  -2      339.90      348.03     17.61 o 
   6   6  -2      302.73      291.71     16.41 o 
   7   6  -2      151.36      150.47     15.31 o 
   8   6  -2      116.28      122.63     26.84 o 
   9   6  -2       45.88       60.86     19.55 o 
  10   6  -2       30.36       37.11     19.62 o 
  -9   7  -2       29.20       33.60     14.04 o 
  -8   7  -2        0.45        5.48      7.34 o 
  -7   7  -2      277.89      298.78     18.30 o 
  -6   7  -2       48.93       51.65      8.79 o 
  -5   7  -2      269.51      272.20     18.37 o 
  -4   7  -2        2.12        4.47      4.85 o 
  -3   7  -2      504.34      507.91     13.36 o 
  -2   7  -2      645.27      645.30     16.42 o 
  -1   7  -2      450.82      413.28     11.84 o 
   0   7  -2      203.81      192.13      6.78 o 
   1   7  -2     6611.81     6914.98     95.82 o 
   2   7  -2      216.30      196.81      7.49 o 
   3   7  -2     3041.89     3040.93     44.34 o 
   4   7  -2      348.18      345.86     15.98 o 
   5   7  -2     1132.07     1103.44     31.68 o 
   6   7  -2      134.74      130.06     13.72 o 
   7   7  -2      471.14      470.62     28.33 o 
   8   7  -2       28.87       28.55     14.24 o 
   9   7  -2       62.51       67.12     16.96 o 
  10   7  -2        0.17       -9.52     15.70 o 
  -9   8  -2        5.33       10.48     18.63 o 
  -8   8  -2       12.07       18.05     11.09 o 
  -7   8  -2       78.51       95.95     18.39 o 
  -6   8  -2       70.46       71.66     12.46 o 
  -5   8  -2        2.80       -0.57      5.06 o 
  -4   8  -2      185.12      178.73      9.80 o 
  -3   8  -2       45.58       47.98      6.60 o 
  -2   8  -2      690.36      696.72     13.52 o 
  -1   8  -2      185.03      187.00      8.02 o 
   0   8  -2      652.16      595.75     12.98 o 
   1   8  -2      794.05      903.85     16.45 o 
   2   8  -2      283.90      252.79      8.86 o 
   3   8  -2       16.36       14.32      3.93 o 
   4   8  -2     1194.12     1190.66     28.38 o 
   5   8  -2      119.04      134.18     14.28 o 
   6   8  -2      516.91      541.85     22.24 o 
   7   8  -2       10.24        3.04      9.89 o 
   8   8  -2      135.05      161.56     22.28 o 
   9   8  -2        0.54       -0.15     16.31 o 
  -9   9  -2       18.64       26.02     14.26 o 
  -8   9  -2        5.29       10.72      9.02 o 
  -7   9  -2       55.56       76.47     12.76 o 
  -6   9  -2       79.96      115.05     11.26 o 
  -5   9  -2      427.30      447.97     24.77 o 
  -4   9  -2      283.64      302.66     20.93 o 
  -3   9  -2      553.51      530.25     17.86 o 
  -2   9  -2      423.56      422.47     12.88 o 
  -1   9  -2     1335.32     1329.84     23.31 o 
   0   9  -2      257.90      262.52      9.81 o 
   1   9  -2      884.73      821.82     17.78 o 
   2   9  -2      261.01      246.16     10.67 o 
   3   9  -2     1300.20     1289.54     22.61 o 
   4   9  -2      460.34      460.51     16.23 o 
   5   9  -2       96.86       97.03     10.58 o 
   6   9  -2       43.58       44.64     15.29 o 
   7   9  -2       31.92       26.87     15.48 o 
   8   9  -2       40.57       43.64     18.60 o 
   9   9  -2       17.76       14.19     16.99 o 
  -8  10  -2        9.21        4.79     15.31 o 
  -7  10  -2       41.00       18.20     20.67 o 
  -6  10  -2        4.51        6.37      8.68 o 
  -5  10  -2      267.68      292.98     23.05 o 
  -4  10  -2        8.75        6.49      9.95 o 
  -3  10  -2     1897.45     1924.18     42.18 o 
  -2  10  -2      464.21      458.33     12.84 o 
  -1  10  -2      842.04      820.55     20.48 o 
   0  10  -2      148.34      146.01      8.01 o 
   1  10  -2      297.08      302.49     11.49 o 
   2  10  -2      692.94      698.99     15.91 o 
   3  10  -2      312.08      303.82     13.08 o 
   4  10  -2      196.29      190.09     13.87 o 
   5  10  -2      463.38      466.81     18.84 o 
   6  10  -2      342.32      345.67     20.80 o 
   7  10  -2       47.27       56.57     11.63 o 
   8  10  -2       14.97       11.95     11.74 o 
   9  10  -2        5.42        5.19     10.04 o 
  -8  11  -2       12.55       10.83     13.78 o 
  -7  11  -2       12.97        8.21      9.07 o 
  -6  11  -2      120.34      159.27     14.35 o 
  -5  11  -2       20.32       17.16     12.93 o 
  -4  11  -2       29.09       32.56     11.84 o 
  -3  11  -2      311.59      323.13     18.31 o 
  -2  11  -2      136.31      138.09     11.13 o 
  -1  11  -2       29.28       36.58      8.55 o 
   0  11  -2      742.09      758.36     18.19 o 
   1  11  -2      108.68      113.01     12.81 o 
   2  11  -2      506.71      501.17     14.38 o 
   3  11  -2      139.48      139.15     10.22 o 
   4  11  -2      113.37      102.85     13.20 o 
   5  11  -2       25.11       20.44     10.77 o 
   6  11  -2       72.12       71.35     12.20 o 
   7  11  -2       17.97       18.29     10.36 o 
   8  11  -2       42.17       54.86     17.09 o 
   9  11  -2        0.39        6.44     14.02 o 
  -8  12  -2        3.63        0.20      9.30 o 
  -7  12  -2       47.75       27.97     18.12 o 
  -6  12  -2        9.01        2.24     11.03 o 
  -5  12  -2      376.61      394.67     23.99 o 
  -4  12  -2       17.76       18.30      8.99 o 
  -3  12  -2      388.02      412.18     32.41 o 
  -2  12  -2       74.91       75.27     10.26 o 
  -1  12  -2     1549.53     1590.18     36.85 o 
   0  12  -2       72.06       78.43      9.24 o 
   1  12  -2      213.35      240.57     12.56 o 
   2  12  -2      163.44      179.81     12.84 o 
   3  12  -2      817.58      840.96     22.86 o 
   4  12  -2        0.62        6.00      4.74 o 
   5  12  -2      231.56      209.73     19.00 o 
   6  12  -2       46.06       49.22     12.82 o 
   7  12  -2       76.37       78.12     22.91 o 
   8  12  -2       26.31        9.07     13.59 o 
  -7  13  -2        8.38       -0.78      9.66 o 
  -6  13  -2       19.44        8.82      9.72 o 
  -5  13  -2       79.45       41.11     32.15 o 
  -4  13  -2      259.89      269.32     23.22 o 
  -3  13  -2        4.84        9.81     12.08 o 
  -2  13  -2      660.06      680.80     23.52 o 
  -1  13  -2      312.20      332.42     15.40 o 
   0  13  -2      139.22      162.48     13.19 o 
   1  13  -2       93.86       96.79     14.45 o 
   2  13  -2      300.43      329.46     14.80 o 
   3  13  -2       85.71       91.78      8.18 o 
   4  13  -2      104.75       94.21      8.89 o 
   5  13  -2       12.95       15.58      9.28 o 
   6  13  -2       78.33       34.17     19.86 o 
   7  13  -2       23.17       12.37     11.96 o 
   8  13  -2        2.44       -1.67      8.24 o 
  -7  14  -2       10.47        1.60     17.15 o 
  -6  14  -2       44.88       26.48     17.61 o 
  -5  14  -2       22.91       10.25     13.53 o 
  -4  14  -2      156.73      169.11     21.40 o 
  -3  14  -2       41.89       51.08     17.18 o 
  -2  14  -2      304.04      306.84     38.53 o 
  -1  14  -2      109.27      105.49     10.55 o 
   0  14  -2       26.83       35.48      8.45 o 
   1  14  -2       30.01       32.32      7.72 o 
   2  14  -2       82.49      103.64     11.09 o 
   3  14  -2       23.28       22.08      6.52 o 
   4  14  -2       99.45       99.50      7.26 o 
   5  14  -2       11.00       11.89      8.45 o 
   6  14  -2       64.39       60.28     21.76 o 
   7  14  -2        4.38        7.48      9.99 o 
  -6  15  -2       17.04        2.89     13.70 o 
  -5  15  -2      154.59      165.56     48.49 o 
  -4  15  -2        2.24        3.32     10.11 o 
  -3  15  -2      127.51      159.97     33.43 o 
  -2  15  -2        2.50        4.96      9.80 o 
  -1  15  -2      322.67      355.06     17.85 o 
   0  15  -2       53.64       44.58     12.48 o 
   1  15  -2      471.41      486.55     21.11 o 
   2  15  -2        7.08        5.90      6.48 o 
   3  15  -2      384.58      372.01     16.06 o 
   4  15  -2        5.14        4.09      4.62 o 
   5  15  -2       62.31       42.30     18.18 o 
   6  15  -2       11.26        9.20     10.16 o 
   7  15  -2      123.19       85.16     30.21 o 
  -5  16  -2       21.31       33.15     10.70 o 
  -4  16  -2       45.41       39.88     15.57 o 
  -3  16  -2        6.21       -1.87     10.97 o 
  -2  16  -2      144.38      164.86     46.44 o 
  -1  16  -2      129.19      119.69     16.13 o 
   0  16  -2      192.78      190.73     18.55 o 
   1  16  -2        5.76       -2.29      5.93 o 
   2  16  -2      112.45      109.92     13.56 o 
   3  16  -2       32.40       27.65     10.82 o 
   4  16  -2      103.26       78.16     30.37 o 
   5  16  -2       31.22        2.69      9.58 o 
   6  16  -2       41.04       23.74     13.78 o 
  -5  17  -2        9.84       12.13      9.84 o 
  -4  17  -2       10.59       13.64     13.50 o 
  -3  17  -2       14.75       10.06     12.81 o 
  -2  17  -2       51.24       72.54     23.73 o 
  -1  17  -2       30.39       27.21     15.56 o 
   0  17  -2       77.17       82.75     15.46 o 
   1  17  -2       24.73       13.24     12.28 o 
   2  17  -2      159.45      174.27     13.37 o 
   3  17  -2       21.72       15.40     10.85 o 
   4  17  -2       87.41       69.05     26.37 o 
   5  17  -2       17.67        4.64      9.44 o 
  -4  18  -2        2.45        3.02     13.70 o 
  -3  18  -2       19.41       29.09     14.44 o 
  -2  18  -2        0.14       -2.15      9.82 o 
  -1  18  -2       38.25       28.19     15.67 o 
   0  18  -2        1.92       -2.14      8.70 o 
   1  18  -2       88.44      119.65     16.47 o 
   2  18  -2        0.46        4.24     12.31 o 
   3  18  -2       41.04       18.80     11.43 o 
   4  18  -2        2.99        8.40     10.24 o 
  -2  19  -2       65.22       73.35     18.37 o 
  -1  19  -2        2.78        4.03     10.12 o 
   0  19  -2       63.36       26.46     24.76 o 
   1  19  -2        5.51        9.46      9.47 o 
   2  19  -2       58.18       59.64     21.03 o 
   3  19  -2        7.72        1.35      7.83 o 
  -9   0  -1       79.10       52.41     33.69 o 
  -7   0  -1     3206.68     3227.96     64.20 o 
  -5   0  -1     3912.59     3871.49     60.50 o 
  -3   0  -1     9700.02    10092.73    157.32 o 
  -1   0  -1     5576.81     6091.36     80.47 o 
   3   0  -1      159.87      154.14      9.70 o 
   5   0  -1      132.47      104.63     18.88 o 
   7   0  -1     1143.81     1159.08     43.89 o 
   9   0  -1      151.41      173.53     26.03 o 
 -10   1  -1       19.47        0.00     16.33 o 
  -9   1  -1       25.88        6.96      9.25 o 
  -8   1  -1      166.72      161.21     12.65 o 
  -7   1  -1      433.02      395.76      9.81 o 
  -6   1  -1      296.26      322.04      8.71 o 
  -5   1  -1      113.80      105.95      4.62 o 
  -4   1  -1     3821.50     3704.31     40.00 o 
  -3   1  -1      217.15      197.16      5.18 o 
  -2   1  -1     7485.69     7500.08     87.76 o 
  -1   1  -1      980.95      852.79     11.12 o 
   1   1  -1     3182.00     3119.03     38.78 o 
   2   1  -1      585.94      567.14     12.25 o 
   3   1  -1      192.01      214.36      8.11 o 
   4   1  -1     1458.47     1320.94     26.37 o 
   5   1  -1       98.17      105.28      9.97 o 
   6   1  -1      213.94      217.15     15.31 o 
   7   1  -1      138.64      153.62     15.29 o 
   8   1  -1      212.33      203.14     26.03 o 
   9   1  -1       36.79       48.36     15.29 o 
  10   1  -1       19.27       14.12     10.81 o 
 -10   2  -1       12.50       11.72      9.63 o 
  -9   2  -1       33.70       21.70     16.08 o 
  -8   2  -1       81.60       92.15     12.21 o 
  -7   2  -1       49.36       60.97     10.28 o 
  -6   2  -1       65.86       65.11      4.50 o 
  -5   2  -1     1628.06     1572.27     32.17 o 
  -4   2  -1      860.52      856.39     16.13 o 
  -3   2  -1     4123.73     4114.69     63.54 o 
  -2   2  -1      619.40      532.73     13.86 o 
  -1   2  -1     4771.70     4806.26    186.29 o 
   0   2  -1     6115.58     6049.78     67.24 o 
   1   2  -1      886.67      919.19     10.04 o 
   2   2  -1     1272.00     1092.10     18.00 o 
   3   2  -1      126.18      125.47     11.12 o 
   4   2  -1     2539.16     2396.02     42.49 o 
   5   2  -1       81.78       75.48      9.51 o 
   6   2  -1       73.82       92.48     11.75 o 
   7   2  -1      370.08      347.32     19.78 o 
   8   2  -1      218.49      218.45     16.78 o 
   9   2  -1        9.04       19.41     12.60 o 
  10   2  -1        4.10        7.66     13.78 o 
 -10   3  -1        2.05        2.35      6.82 o 
  -9   3  -1       52.26       31.38     21.95 o 
  -8   3  -1       99.18       90.08      9.65 o 
  -7   3  -1      258.94      284.65     13.82 o 
  -6   3  -1      426.75      445.34     19.12 o 
  -5   3  -1     1666.00     1667.70     30.06 o 
  -4   3  -1      532.13      463.37     15.87 o 
  -3   3  -1     6240.92     6226.87     95.80 o 
  -2   3  -1     4126.53     3894.71     71.71 o 
  -1   3  -1      437.61      371.03      8.14 o 
   0   3  -1     1078.90     1021.07     12.04 o 
   1   3  -1      808.19      712.57     13.78 o 
   2   3  -1      178.79      152.16     11.02 o 
   3   3  -1     2067.15     1923.09     31.39 o 
   4   3  -1      396.94      428.10     12.81 o 
   5   3  -1      833.14      795.90     20.03 o 
   6   3  -1      221.17      208.80     15.61 o 
   7   3  -1       13.90       23.27     10.04 o 
   8   3  -1       15.00       12.71     12.34 o 
   9   3  -1       75.46       84.14     17.99 o 
  10   3  -1        0.18       -0.98     12.60 o 
 -10   4  -1       14.87       14.48     12.62 o 
  -9   4  -1        0.32        2.36      9.58 o 
  -8   4  -1      198.91      212.98     20.20 o 
  -7   4  -1        1.06        2.82      6.74 o 
  -6   4  -1      195.21      206.20     10.67 o 
  -5   4  -1       62.60       63.18      8.49 o 
  -4   4  -1       34.23       23.26      6.41 o 
  -3   4  -1       59.09       60.44      8.28 o 
  -2   4  -1       33.00       18.01      4.61 o 
  -1   4  -1       81.42       77.58      4.43 o 
   0   4  -1    10334.54    10283.89    130.97 o 
   1   4  -1      167.66      171.14      6.66 o 
   2   4  -1     1293.51     1168.37     15.32 o 
   3   4  -1      462.58      470.41     12.21 o 
   4   4  -1       74.20       86.24     11.69 o 
   5   4  -1        1.17        0.08      5.56 o 
   6   4  -1      718.78      697.70     30.13 o 
   7   4  -1       27.42       38.78     12.28 o 
   8   4  -1      222.09      250.02     21.48 o 
   9   4  -1       13.19       13.27     11.36 o 
  10   4  -1       44.91       37.23     25.77 o 
 -10   5  -1        5.77       -1.76      6.41 o 
  -9   5  -1       59.68       55.54     10.95 o 
  -8   5  -1       54.87       51.52      9.80 o 
  -7   5  -1      142.87      137.98     14.55 o 
  -6   5  -1       27.13       27.00      6.83 o 
  -5   5  -1      401.79      408.08     13.35 o 
  -4   5  -1       37.57       38.28      7.17 o 
  -3   5  -1      106.68       97.66     10.46 o 
  -2   5  -1       81.86       84.27      8.95 o 
  -1   5  -1      355.82      330.44     11.13 o 
   0   5  -1     1264.70     1303.35     18.67 o 
   1   5  -1     1065.26      972.74     13.51 o 
   2   5  -1       80.30       78.11      3.63 o 
   3   5  -1     2127.72     2030.51     37.63 o 
   4   5  -1      723.58      700.87     20.67 o 
   5   5  -1      488.70      486.71     16.59 o 
   6   5  -1      342.20      343.78     19.48 o 
   7   5  -1       39.49       42.87     18.04 o 
   8   5  -1      195.71      196.21     28.14 o 
   9   5  -1       35.08       29.46     21.81 o 
  10   5  -1        5.78       11.33     13.14 o 
  -9   6  -1       54.21       60.13     16.08 o 
  -8   6  -1       64.83       64.53     12.33 o 
  -7   6  -1       44.74       58.54     11.27 o 
  -6   6  -1      247.78      237.48     18.92 o 
  -5   6  -1      109.03      114.23      9.00 o 
  -4   6  -1      147.16      145.36     13.08 o 
  -3   6  -1       15.22        2.89      5.02 o 
  -2   6  -1     1492.36     1503.48     25.23 o 
  -1   6  -1      172.10      153.56      7.59 o 
   0   6  -1      227.89      233.23      6.88 o 
   1   6  -1      984.96      896.76     15.52 o 
   2   6  -1      848.39      820.26     13.20 o 
   3   6  -1      754.98      708.79     19.09 o 
   4   6  -1      436.84      431.54     19.14 o 
   5   6  -1      939.09      928.21     23.98 o 
   6   6  -1      263.50      281.89     18.45 o 
   7   6  -1      139.12      151.21     19.14 o 
   8   6  -1      127.81      128.69     16.23 o 
   9   6  -1       75.71       76.46     15.67 o 
  10   6  -1       32.55       16.95     24.15 o 
  -9   7  -1        0.97       -4.99     11.16 o 
  -8   7  -1       69.12       76.80     12.13 o 
  -7   7  -1        2.56        8.56      7.03 o 
  -6   7  -1      307.39      321.22     17.45 o 
  -5   7  -1       56.11       48.04      9.72 o 
  -4   7  -1      631.28      676.26     23.54 o 
  -3   7  -1       86.60       99.15     11.40 o 
  -2   7  -1     1258.82     1151.15     23.75 o 
  -1   7  -1       32.24       38.87      6.25 o 
   0   7  -1     8879.71     9241.55    125.95 o 
   1   7  -1      431.19      440.39      9.86 o 
   2   7  -1     1359.22     1244.98     17.69 o 
   3   7  -1      445.00      469.20     10.32 o 
   4   7  -1      553.40      535.30     16.86 o 
   5   7  -1       46.93       50.40     12.08 o 
   6   7  -1      542.25      560.67     32.23 o 
   7   7  -1       24.71       11.88     12.91 o 
   8   7  -1      358.52      360.59     26.88 o 
   9   7  -1        0.14      -14.90     14.90 o 
  10   7  -1       71.87       87.49     18.56 o 
  -9   8  -1       24.30       25.89     21.69 o 
  -8   8  -1        8.77       13.51     14.09 o 
  -7   8  -1      139.39      153.06     17.86 o 
  -6   8  -1       43.64       52.25     11.42 o 
  -5   8  -1      187.32      189.60     14.54 o 
  -4   8  -1      652.98      662.98     20.33 o 
  -3   8  -1      777.30      722.11     24.20 o 
  -2   8  -1      295.31      268.48     15.83 o 
  -1   8  -1      445.09      436.70     12.74 o 
   0   8  -1      872.61      936.04     15.57 o 
   1   8  -1      116.12      109.96      6.39 o 
   2   8  -1        7.80        2.41      3.28 o 
   3   8  -1     1282.42     1284.21     21.24 o 
   4   8  -1      174.26      173.33     15.12 o 
   5   8  -1      416.38      408.65     17.95 o 
   6   8  -1        1.60        9.58     10.35 o 
   7   8  -1      239.00      257.52     18.77 o 
   8   8  -1       49.64       44.99     14.25 o 
   9   8  -1       52.92       60.93     16.42 o 
  -9   9  -1       26.63       25.28     21.09 o 
  -8   9  -1       25.36       17.83     23.22 o 
  -7   9  -1       60.89       63.85     11.72 o 
  -6   9  -1        8.79       17.72     12.62 o 
  -5   9  -1       91.58       99.93     10.61 o 
  -4   9  -1       18.83       20.42      7.46 o 
  -3   9  -1      791.49      787.58     22.33 o 
  -2   9  -1      320.25      341.01     18.92 o 
  -1   9  -1      975.39      863.36     19.32 o 
   0   9  -1      260.87      259.32      8.77 o 
   1   9  -1     1571.17     1505.80     28.35 o 
   2   9  -1     1530.65     1544.62     26.17 o 
   3   9  -1      321.95      302.43     10.49 o 
   4   9  -1     1011.65      971.49     21.11 o 
   5   9  -1      215.06      218.47     15.60 o 
   6   9  -1      648.24      667.43     22.61 o 
   7   9  -1       25.37       26.20     10.02 o 
   8   9  -1       94.83      121.84     20.79 o 
   9   9  -1        3.27        8.19     13.91 o 
  -9  10  -1        1.81       11.80      9.93 o 
  -8  10  -1       29.20       16.34     22.71 o 
  -7  10  -1        3.40        4.57     10.43 o 
  -6  10  -1      120.69      160.32     16.92 o 
  -5  10  -1      146.84      129.73     15.29 o 
  -4  10  -1      809.46      840.23     22.81 o 
  -3  10  -1       23.76       30.90     11.63 o 
  -2  10  -1     1169.60     1151.26     29.35 o 
  -1  10  -1      420.23      434.11     13.67 o 
   0  10  -1      574.48      582.30     15.97 o 
   1  10  -1      161.68      183.38      8.23 o 
   2  10  -1      921.51      904.81     16.90 o 
   3  10  -1      245.37      248.49      8.40 o 
   4  10  -1     1648.04     1596.40     23.38 o 
   5  10  -1      117.90      120.65     11.20 o 
   6  10  -1      248.97      231.90     19.21 o 
   7  10  -1       28.20       28.93     13.38 o 
   8  10  -1       52.37       53.80     21.46 o 
   9  10  -1       23.75       23.28     14.38 o 
  -8  11  -1        0.05      -14.34     15.87 o 
  -7  11  -1      146.74      182.98     16.96 o 
  -6  11  -1       11.34        5.48      9.89 o 
  -5  11  -1      215.86      251.19     16.35 o 
  -4  11  -1      172.37      177.39     16.18 o 
  -3  11  -1      324.07      307.62     18.85 o 
  -2  11  -1       54.32       63.86      9.20 o 
  -1  11  -1      467.95      514.76     17.26 o 
   0  11  -1      103.72      108.52      8.78 o 
   1  11  -1      679.66      689.73     16.62 o 
   2  11  -1        9.99       15.90      5.16 o 
   3  11  -1      416.72      408.58     11.54 o 
   4  11  -1      267.95      250.34      9.03 o 
   5  11  -1      157.50      152.66     11.85 o 
   6  11  -1       41.14       42.81     11.42 o 
   7  11  -1      106.07      116.35     16.22 o 
   8  11  -1        1.48        7.80      9.13 o 
   9  11  -1       12.65       -4.79     18.69 o 
  -8  12  -1       10.84        0.51     14.51 o 
  -7  12  -1       54.30       36.08     34.71 o 
  -6  12  -1       92.12      109.02     18.11 o 
  -5  12  -1       56.95       61.85     13.65 o 
  -4  12  -1      429.07      461.82     22.20 o 
  -3  12  -1       33.71       42.74      9.52 o 
  -2  12  -1     1491.89     1534.28     47.47 o 
  -1  12  -1      453.98      481.99     16.22 o 
   0  12  -1      606.90      647.99     18.10 o 
   1  12  -1      163.46      162.90      9.34 o 
   2  12  -1     1182.40     1189.04     24.63 o 
   3  12  -1      137.10      134.06     10.13 o 
   4  12  -1      288.17      300.27     12.83 o 
   5  12  -1       47.92       35.79      9.58 o 
   6  12  -1      407.82      416.07     19.63 o 
   7  12  -1        2.08       15.62     12.70 o 
   8  12  -1       20.89       24.77     13.50 o 
  -7  13  -1        9.64        9.30     13.85 o 
  -6  13  -1       54.40       57.10     24.75 o 
  -5  13  -1      160.21      178.36     24.76 o 
  -4  13  -1       41.97       44.69     11.16 o 
  -3  13  -1      177.21      179.67     14.68 o 
  -2  13  -1      212.77      238.22     15.51 o 
  -1  13  -1      383.82      405.64     18.74 o 
   0  13  -1      102.19      115.20     12.19 o 
   1  13  -1      283.13      311.45     18.85 o 
   2  13  -1      467.29      484.13     17.09 o 
   3  13  -1      650.64      655.27     25.64 o 
   4  13  -1       55.75       44.32     11.37 o 
   5  13  -1      176.49      191.34     22.27 o 
   6  13  -1       47.25       42.89     13.23 o 
   7  13  -1       10.10        8.22     10.73 o 
   8  13  -1        7.30        0.84     11.03 o 
  -7  14  -1        7.97        5.30     16.78 o 
  -6  14  -1       17.75       12.97     16.33 o 
  -5  14  -1      112.78      102.07     22.56 o 
  -4  14  -1       37.47       29.69     24.75 o 
  -3  14  -1      175.65      183.44     32.41 o 
  -2  14  -1      150.86      160.51     17.60 o 
  -1  14  -1      139.44      165.32     14.89 o 
   0  14  -1       26.23       36.37      8.88 o 
   1  14  -1       26.80       44.95      9.35 o 
   2  14  -1      114.19      106.32     14.47 o 
   3  14  -1      251.11      233.39     12.00 o 
   4  14  -1       72.29       63.87      9.28 o 
   5  14  -1      160.27      173.41     16.75 o 
   6  14  -1       16.91        9.39     16.28 o 
   7  14  -1       36.71       32.19     15.27 o 
  -6  15  -1      165.84      179.68     55.38 o 
  -5  15  -1        8.58       27.12     13.78 o 
  -4  15  -1      111.73       51.70     39.81 o 
  -3  15  -1        2.88        2.96      9.22 o 
  -2  15  -1      388.31      412.23     24.19 o 
  -1  15  -1        1.57       -4.42      5.52 o 
   0  15  -1      669.02      680.86     20.20 o 
   1  15  -1       64.11       48.90     14.96 o 
   2  15  -1      463.05      468.10     19.29 o 
   3  15  -1        9.56       14.51      6.58 o 
   4  15  -1      104.66       97.75     11.01 o 
   5  15  -1        7.72        4.24      9.90 o 
   6  15  -1      130.00      148.71     18.22 o 
   7  15  -1        6.90        8.20     16.55 o 
  -6  16  -1       18.69       12.64     19.01 o 
  -5  16  -1       40.23       11.67     11.59 o 
  -4  16  -1       11.57       -0.49     10.97 o 
  -3  16  -1      153.21      179.03     19.14 o 
  -2  16  -1       27.21       18.88     15.57 o 
  -1  16  -1      164.32      184.44     15.10 o 
   0  16  -1        4.95       -1.78      8.52 o 
   1  16  -1      176.91      178.90     12.72 o 
   2  16  -1      119.88      126.96     12.92 o 
   3  16  -1      147.54      156.52     12.10 o 
   4  16  -1       38.60       32.37     11.50 o 
   5  16  -1       38.08       27.17     18.46 o 
   6  16  -1       29.89       17.09     14.93 o 
  -5  17  -1       16.77        9.27     10.82 o 
  -4  17  -1       17.01        3.07     13.86 o 
  -3  17  -1       46.21       16.36     11.74 o 
  -2  17  -1       39.65       14.59     13.78 o 
  -1  17  -1       99.78       78.06     22.85 o 
   0  17  -1       22.69       26.47     13.12 o 
   1  17  -1       92.46      102.91     12.73 o 
   2  17  -1       25.82       22.70      8.05 o 
   3  17  -1       51.08       52.61     12.38 o 
   4  17  -1       26.84       14.84      6.32 o 
   5  17  -1       22.59       10.81     12.99 o 
  -4  18  -1        2.11       -0.60     12.91 o 
  -3  18  -1        3.99       -4.49     11.26 o 
  -2  18  -1       11.83        1.37     11.37 o 
  -1  18  -1        1.36       -9.43     10.62 o 
   0  18  -1       69.38       30.66     26.59 o 
   1  18  -1        3.99        2.51      8.89 o 
   2  18  -1       62.14       58.69     22.26 o 
   3  18  -1        1.00        1.76      8.73 o 
   4  18  -1       26.38        6.77     11.07 o 
  -3  19  -1       47.49       43.14     19.65 o 
  -2  19  -1        4.79        4.38     15.08 o 
  -1  19  -1       63.40        0.26     13.53 o 
   0  19  -1        3.82        2.34      7.34 o 
   1  19  -1       48.51       27.05     18.89 o 
   2  19  -1        0.74        2.35      9.10 o 
   3  19  -1       70.47       47.61     16.33 o 
  -1  20  -1       21.95       -3.57     11.74 o 
   0  20  -1        8.18        2.90     10.86 o 
   1  20  -1        5.29       -5.51     10.19 o 
 -10   0   0        0.40        0.00     12.76 o 
  -8   0   0      341.88      303.20     18.37 o 
  -6   0   0      509.83      493.96     14.33 o 
  -4   0   0     2958.86     3027.20     45.83 o 
  -2   0   0    26108.08    28511.22    490.93 o 
   2   0   0    25908.94    28598.69    705.35 o 
   4   0   0     2926.17     3043.91     68.39 o 
   6   0   0      499.38      488.95     23.48 o 
   8   0   0      305.20      302.15     25.52 o 
  10   0   0        0.67       -2.55     20.93 o 
 -10   1   0       11.92        0.00     14.29 o 
  -9   1   0       36.18       16.81      7.66 o 
  -8   1   0       99.68       92.94      6.93 o 
  -7   1   0      108.49      106.96      6.79 o 
  -6   1   0      108.75      103.76      4.23 o 
  -5   1   0      860.65      836.56     11.94 o 
  -4   1   0      822.75      806.59     10.66 o 
  -3   1   0     7329.34     7682.27    134.59 o 
  -2   1   0      450.06      432.21      7.84 o 
   2   1   0      458.03      445.83     10.66 o 
   3   1   0     7283.51     7486.27    118.14 o 
   4   1   0      824.70      833.69     19.37 o 
   5   1   0      847.07      838.74     21.78 o 
   6   1   0       90.89       82.23      9.92 o 
   7   1   0      129.63      150.72     15.46 o 
   8   1   0      100.68      106.84     16.22 o 
   9   1   0       47.44       55.83     15.07 o 
  10   1   0       14.73        4.99     10.28 o 
 -10   2   0        8.15        4.44      6.41 o 
  -9   2   0       48.31       29.73     19.65 o 
  -8   2   0      129.58      116.70     11.83 o 
  -7   2   0      179.57      161.04      6.22 o 
  -6   2   0      186.12      185.64      6.21 o 
  -5   2   0      500.30      466.76      8.27 o 
  -4   2   0      853.91      831.62     16.71 o 
  -3   2   0     1714.59     1693.83     41.51 o 
  -2   2   0     4398.15     4354.06     87.28 o 
  -1   2   0     1042.47     1110.59     20.93 o 
   1   2   0     1073.70     1094.51     43.64 o 
   2   2   0     4426.75     4345.73     64.20 o 
   3   2   0     1647.51     1591.12     28.77 o 
   4   2   0      872.59      847.85     28.84 o 
   5   2   0      493.15      468.37     16.31 o 
   6   2   0      166.24      174.41     13.91 o 
   7   2   0      176.52      179.49     16.31 o 
   8   2   0      124.14      143.02     15.31 o 
   9   2   0       44.20       36.65     15.16 o 
  10   2   0        6.79        6.42     16.08 o 
 -10   3   0       28.02        9.26     10.67 o 
  -9   3   0        8.99        3.57      6.98 o 
  -8   3   0      233.00      234.40     19.23 o 
  -7   3   0      194.15      184.35     16.90 o 
  -6   3   0      476.11      452.67     20.08 o 
  -5   3   0      181.42      176.97     13.12 o 
  -4   3   0     5210.34     5178.03    131.17 o 
  -3   3   0      727.13      696.79     15.66 o 
  -2   3   0     4720.17     4641.92     94.93 o 
  -1   3   0    12698.54    13115.26    285.81 o 
   0   3   0    10529.67    11339.84    188.84 o 
   1   3   0    12733.00    13256.81    165.89 o 
   2   3   0     4538.85     4479.83     65.68 o 
   3   3   0      724.98      713.73     17.15 o 
   4   3   0     5057.03     5105.04    102.84 o 
   5   3   0      182.46      175.20     11.88 o 
   6   3   0      475.00      459.64     19.24 o 
   7   3   0      203.64      198.88     35.22 o 
   8   3   0      238.67      246.92     21.05 o 
   9   3   0        9.56       -6.20      7.75 o 
  10   3   0       24.18        9.07     19.90 o 
 -10   4   0        0.92       -1.66      6.78 o 
  -9   4   0       16.58        9.01      8.64 o 
  -8   4   0        7.99        7.55      6.79 o 
  -7   4   0      118.31      141.71     10.38 o 
  -6   4   0       31.18       30.45      6.74 o 
  -5   4   0      529.98      504.73     19.76 o 
  -4   4   0      280.82      292.07     11.71 o 
  -3   4   0      457.91      415.13     11.00 o 
  -2   4   0     1242.05     1200.93     28.58 o 
  -1   4   0      719.71      734.95     27.05 o 
   0   4   0     2022.65     1816.61     29.31 o 
   1   4   0      547.70      562.48     10.36 o 
   2   4   0     1249.26     1231.00     18.52 o 
   3   4   0      566.29      544.83     12.63 o 
   4   4   0      281.24      298.68     12.83 o 
   5   4   0      555.47      513.11     18.79 o 
   6   4   0       30.71       28.84      8.30 o 
   7   4   0       98.69      114.68     12.81 o 
   8   4   0        7.47       12.97     15.67 o 
   9   4   0       20.50       27.11     18.72 o 
  10   4   0        0.88        6.30      9.36 o 
 -10   5   0       17.30        8.86     12.09 o 
  -9   5   0       27.75       16.33     16.84 o 
  -8   5   0      155.63      167.70     24.24 o 
  -7   5   0       30.22       28.41      7.97 o 
  -6   5   0      458.00      445.49     15.26 o 
  -5   5   0      114.04      118.97     10.57 o 
  -4   5   0      597.87      557.40     16.24 o 
  -3   5   0       30.32       45.13      5.74 o 
  -2   5   0     1925.41     1891.43     30.48 o 
  -1   5   0     1734.18     1641.70     63.20 o 
   0   5   0     1668.02     1710.67     21.88 o 
   1   5   0     1808.97     1777.33     25.75 o 
   2   5   0     1913.06     1928.70     23.51 o 
   3   5   0       29.26       43.41      6.14 o 
   4   5   0      558.25      514.59     21.28 o 
   5   5   0      105.34      111.96     12.06 o 
   6   5   0      446.49      438.82     17.48 o 
   7   5   0       42.77       38.11     10.28 o 
   8   5   0      155.18      160.86     16.03 o 
   9   5   0       27.92       24.98     14.91 o 
  10   5   0       16.28       13.68     16.14 o 
 -10   6   0       22.05       19.30     16.61 o 
  -9   6   0       18.80       29.50     13.08 o 
  -8   6   0      266.62      240.32     19.47 o 
  -7   6   0       88.91       96.10     12.64 o 
  -6   6   0      263.95      260.67     14.97 o 
  -5   6   0      394.11      399.78     16.33 o 
  -4   6   0      834.96      794.92     18.41 o 
  -3   6   0      913.08      923.93     18.92 o 
  -2   6   0     1078.66     1043.99     23.48 o 
  -1   6   0      300.88      275.06      7.73 o 
   0   6   0      246.64      207.84      7.28 o 
   1   6   0      336.50      312.40     10.21 o 
   2   6   0     1049.36     1003.89     29.48 o 
   3   6   0      877.75      877.22     12.14 o 
   4   6   0      842.79      819.16     19.85 o 
   5   6   0      381.93      382.98     18.22 o 
   6   6   0      251.38      249.59     17.78 o 
   7   6   0       94.52       82.91     15.36 o 
   8   6   0      267.79      239.92     22.25 o 
   9   6   0       18.51       18.81     19.90 o 
  10   6   0       22.07       15.62     16.59 o 
  -9   7   0       78.63       89.79     21.14 o 
  -8   7   0       14.19        5.60     11.13 o 
  -7   7   0      570.59      600.01     25.26 o 
  -6   7   0      139.72      156.33     11.89 o 
  -5   7   0      524.87      559.09     24.36 o 
  -4   7   0       21.75       25.13      8.11 o 
  -3   7   0      645.99      581.25     29.35 o 
  -2   7   0      145.28      132.10      9.81 o 
  -1   7   0     1201.39     1166.40     17.77 o 
   0   7   0       46.79       41.32      6.14 o 
   1   7   0     1145.09     1125.52     17.64 o 
   2   7   0      150.62      138.54      6.54 o 
   3   7   0      692.89      654.29     13.24 o 
   4   7   0       27.27       27.81      7.04 o 
   5   7   0      510.40      536.36     18.77 o 
   6   7   0      135.03      148.10     16.77 o 
   7   7   0      529.50      549.41     23.95 o 
   8   7   0       11.97       16.85     10.64 o 
   9   7   0       70.23       61.09     16.39 o 
  -9   8   0       15.20       14.59     13.53 o 
  -8   8   0       78.22       27.36     30.37 o 
  -7   8   0       63.16       61.47     13.32 o 
  -6   8   0      373.67      371.14     16.95 o 
  -5   8   0       47.39       55.18     10.50 o 
  -4   8   0      590.21      555.04     17.14 o 
  -3   8   0       60.45       65.79     12.62 o 
  -2   8   0      474.90      484.97     16.81 o 
  -1   8   0     1419.80     1426.80     25.21 o 
   0   8   0     1178.77     1082.99     18.37 o 
   1   8   0     1420.10     1469.09     22.54 o 
   2   8   0      524.37      545.21     12.66 o 
   3   8   0       55.57       57.67      5.17 o 
   4   8   0      595.49      565.16     15.12 o 
   5   8   0       45.57       46.47      9.04 o 
   6   8   0      413.27      408.50     20.56 o 
   7   8   0       62.54       60.38     13.14 o 
   8   8   0       89.35       86.29     17.84 o 
   9   8   0       15.01       17.27     16.43 o 
  -9   9   0       32.88       39.28     15.23 o 
  -8   9   0       57.01       19.93     19.33 o 
  -7   9   0       45.73       55.51     11.89 o 
  -6   9   0       91.27       91.12     12.27 o 
  -5   9   0      174.59      160.23     15.15 o 
  -4   9   0     1271.76     1282.51     33.35 o 
  -3   9   0      519.02      514.80     16.78 o 
  -2   9   0      992.94      990.03     32.66 o 
  -1   9   0      126.99      119.22      7.11 o 
   0   9   0     1303.06     1338.53     22.57 o 
   1   9   0      123.12      115.99      9.16 o 
   2   9   0     1002.56     1009.17     21.34 o 
   3   9   0      542.60      527.75     10.86 o 
   4   9   0     1299.31     1299.64     18.77 o 
   5   9   0      170.29      169.72     11.38 o 
   6   9   0       94.99      109.59     12.50 o 
   7   9   0       50.78       60.30     12.73 o 
   8   9   0       57.57       35.47     16.42 o 
   9   9   0       32.35       32.72     17.68 o 
  -9  10   0       28.79       28.21     25.01 o 
  -8  10   0       44.25       27.80     32.92 o 
  -7  10   0       84.15      101.25     14.95 o 
  -6  10   0      206.44      219.84     18.63 o 
  -5  10   0      434.61      449.63     18.94 o 
  -4  10   0       53.99       51.47     11.15 o 
  -3  10   0     1410.91     1384.63     31.39 o 
  -2  10   0      407.38      435.19     18.31 o 
  -1  10   0      605.22      572.15     13.63 o 
   0  10   0       60.69       89.35     10.88 o 
   1  10   0      596.67      541.33     13.49 o 
   2  10   0      406.98      420.88     11.53 o 
   3  10   0     1389.56     1349.08     24.27 o 
   4  10   0       39.27       33.76      7.51 o 
   5  10   0      404.68      404.14     15.89 o 
   6  10   0      188.78      173.73     13.61 o 
   7  10   0       95.62      106.61     15.23 o 
   8  10   0       41.09       30.36     13.76 o 
   9  10   0       30.46       28.92     14.74 o 
  -8  11   0       54.87       31.00     37.00 o 
  -7  11   0        1.27        7.35     12.07 o 
  -6  11   0      285.22      323.32     24.07 o 
  -5  11   0       58.89       62.22     14.52 o 
  -4  11   0       92.72       82.76     20.03 o 
  -3  11   0      227.73      255.57     23.48 o 
  -2  11   0      430.34      431.68     17.12 o 
  -1  11   0       96.46       97.45      9.33 o 
   0  11   0     1835.94     1772.73     33.35 o 
   1  11   0       97.53       94.12      7.85 o 
   2  11   0      428.31      422.66     11.70 o 
   3  11   0      227.57      232.95      9.33 o 
   4  11   0      139.43      124.17      7.30 o 
   5  11   0       61.76       72.14     13.06 o 
   6  11   0      315.48      347.49     17.56 o 
   7  11   0        1.59        7.85     11.53 o 
   8  11   0       51.78       36.49     18.23 o 
  -8  12   0        2.83        9.42     20.42 o 
  -7  12   0       94.87      112.41     17.12 o 
  -6  12   0       20.79       28.40     19.48 o 
  -5  12   0      502.02      552.89     23.64 o 
  -4  12   0       58.53       46.30     14.14 o 
  -3  12   0      717.28      773.32     35.01 o 
  -2  12   0      131.38      133.07     16.08 o 
  -1  12   0      368.53      386.61     15.11 o 
   0  12   0      148.20      161.49     10.57 o 
   1  12   0      375.71      414.49     16.57 o 
   2  12   0      137.91      165.05     13.54 o 
   3  12   0      739.76      780.10     16.81 o 
   4  12   0       63.75       67.14     11.49 o 
   5  12   0      499.47      485.02     21.39 o 
   6  12   0       21.23       21.29     12.52 o 
   7  12   0      101.79      101.90     19.43 o 
   8  12   0        2.43       13.13     12.37 o 
  -8  13   0       15.79       10.21     11.91 o 
  -7  13   0       31.02       15.62     15.82 o 
  -6  13   0       79.71      105.36     19.65 o 
  -5  13   0      102.27      103.90     17.73 o 
  -4  13   0      171.65      175.14     16.03 o 
  -3  13   0       79.32       82.08     12.99 o 
  -2  13   0      856.75      855.09     26.84 o 
  -1  13   0      271.13      284.92     14.45 o 
   0  13   0      247.51      279.17     13.41 o 
   1  13   0      280.39      285.96     12.68 o 
   2  13   0      847.28      871.24     24.43 o 
   3  13   0      109.26      100.20      9.30 o 
   4  13   0      175.56      169.38     11.65 o 
   5  13   0      111.86      119.16     14.33 o 
   6  13   0       77.71       74.13     17.45 o 
   7  13   0       34.77       15.70     11.96 o 
   8  13   0       14.28        0.12     17.60 o 
  -7  14   0        3.86        1.48     13.72 o 
  -6  14   0       74.43       93.06     19.39 o 
  -5  14   0       15.49       16.82     17.04 o 
  -4  14   0      227.30      236.38     31.90 o 
  -3  14   0       95.02       87.75     13.71 o 
  -2  14   0      576.63      605.39     27.13 o 
  -1  14   0       93.84       93.07     12.88 o 
   0  14   0       28.47       62.13     11.53 o 
   1  14   0      106.65       98.26     10.32 o 
   2  14   0      568.59      583.53     17.78 o 
   3  14   0       91.11       98.14     11.37 o 
   4  14   0      226.16      215.75     15.19 o 
   5  14   0       16.99        9.93     11.56 o 
   6  14   0       82.32       95.79     15.99 o 
   7  14   0        5.85       -1.84      9.50 o 
  -7  15   0      103.99       52.65     60.48 o 
  -6  15   0        4.28        7.66     11.02 o 
  -5  15   0       95.63       38.79     40.58 o 
  -4  15   0        8.30       -7.36      9.17 o 
  -3  15   0      226.43      248.56     21.54 o 
  -2  15   0       15.94       17.04     16.03 o 
  -1  15   0      562.85      609.42     26.95 o 
   0  15   0       97.39      105.56     10.57 o 
   1  15   0      571.40      607.31     22.88 o 
   2  15   0       15.93        8.59      9.31 o 
   3  15   0      243.49      262.62     14.88 o 
   4  15   0        8.08        4.91      5.55 o 
   5  15   0      104.29      118.19     13.49 o 
   6  15   0        4.38       16.07     11.20 o 
   7  15   0       97.33       97.98     37.29 o 
  -6  16   0       66.52       48.15     15.97 o 
  -5  16   0       17.12        7.95     12.86 o 
  -4  16   0      107.84      118.72     15.44 o 
  -3  16   0        2.48        0.95      8.28 o 
  -2  16   0      121.81      145.81     33.17 o 
  -1  16   0       20.06        9.10      8.30 o 
   0  16   0      146.14      164.56     13.82 o 
   1  16   0       24.03       17.68      7.47 o 
   2  16   0      123.15      150.68     14.74 o 
   3  16   0        1.92        1.71      6.93 o 
   4  16   0      106.03       98.01     12.63 o 
   5  16   0       15.15        6.35      9.92 o 
   6  16   0       68.38       42.23     20.24 o 
  -5  17   0        9.65        3.01     18.03 o 
  -4  17   0       59.28       20.25     13.53 o 
  -3  17   0       26.88       -2.12     15.07 o 
  -2  17   0       76.10       -1.78     17.23 o 
  -1  17   0       27.97       28.32     12.33 o 
   0  17   0       18.89       17.73     11.32 o 
   1  17   0       36.62       32.48     10.23 o 
   2  17   0       73.21       77.11     10.76 o 
   3  17   0       29.31       28.68      8.32 o 
   4  17   0       58.65       63.19     19.24 o 
   5  17   0       10.69       11.20     11.80 o 
  -4  18   0        6.07       -0.81     10.31 o 
  -3  18   0       19.40        0.39     20.36 o 
  -2  18   0        2.05       -3.39     10.24 o 
  -1  18   0       65.42        6.38     23.33 o 
   0  18   0        5.47       -0.54      6.32 o 
   1  18   0       64.59       67.63     22.92 o 
   2  18   0        1.64        4.32      7.95 o 
   3  18   0       28.00       35.02     12.34 o 
   4  18   0        8.10        7.40     11.62 o 
  -3  19   0        3.75       -8.12     14.04 o 
  -2  19   0       84.29        8.82     14.22 o 
  -1  19   0        1.99        1.32     10.75 o 
   0  19   0       43.89       23.66     21.46 o 
   1  19   0        1.89        1.91      7.48 o 
   2  19   0       76.49       52.71     24.87 o 
   3  19   0        4.37        7.42      9.23 o 
  -1  20   0       14.64        0.31     16.61 o 
   0  20   0        2.16       11.00     12.91 o 
   1  20   0       19.80       27.48     11.08 o 
  -9   0   1      177.42      180.60     29.35 o 
  -7   0   1     1241.54     1230.22     35.22 o 
  -5   0   1      114.56       83.19     17.86 o 
  -3   0   1      136.83      123.51      9.19 o 
   1   0   1     5282.27     5667.79     76.86 o 
   3   0   1     9829.91    10416.11    161.85 o 
   5   0   1     3852.67     3765.59     90.85 o 
   7   0   1     3085.42     3092.91     90.34 o 
 -10   1   1       14.23        0.89      5.00 o 
  -9   1   1       33.70       20.22      8.03 o 
  -8   1   1      182.84      176.19      7.37 o 
  -7   1   1      130.89      125.36      5.42 o 
  -6   1   1      179.19      166.65      7.11 o 
  -5   1   1       89.02       99.85      9.89 o 
  -4   1   1     1481.01     1313.72     26.11 o 
  -3   1   1      182.64      211.89      8.42 o 
  -2   1   1      500.09      504.22     11.88 o 
  -1   1   1     3130.64     2961.13     38.57 o 
   1   1   1     1081.69      915.88     13.36 o 
   2   1   1     7466.65     7364.99     75.97 o 
   3   1   1      196.27      180.45      5.86 o 
   4   1   1     3790.43     3643.17     62.52 o 
   5   1   1      118.48      120.43      8.48 o 
   6   1   1      341.19      357.16     21.28 o 
   7   1   1      434.83      424.77     22.03 o 
   8   1   1      187.75      206.67     19.39 o 
   9   1   1       26.15       35.65     11.53 o 
  10   1   1       17.78       16.03     13.72 o 
 -10   2   1        4.52       -0.59      7.83 o 
  -9   2   1        8.96        5.77      3.05 o 
  -8   2   1      224.22      202.88     17.31 o 
  -7   2   1      337.77      314.42      9.29 o 
  -6   2   1       75.20       76.44      4.59 o 
  -5   2   1       48.53       65.78      9.12 o 
  -4   2   1     2484.15     2320.63     41.49 o 
  -3   2   1       79.82       76.04     10.28 o 
  -2   2   1     1295.13     1111.48     18.03 o 
  -1   2   1      829.82      855.56     14.54 o 
   0   2   1     6142.67     5944.49     94.45 o 
   1   2   1     4864.71     4841.73    146.94 o 
   2   2   1      670.40      605.39      7.58 o 
   3   2   1     4113.56     4276.52     73.49 o 
   4   2   1      870.27      900.36     20.01 o 
   5   2   1     1632.99     1576.69     33.33 o 
   6   2   1       44.09       51.36     10.95 o 
   7   2   1       66.51       79.96     13.53 o 
   8   2   1       78.04       76.72     21.42 o 
   9   2   1       31.21       31.74     12.05 o 
  10   2   1       11.30       12.13     14.91 o 
 -10   3   1        0.02       -2.04      6.39 o 
  -9   3   1       68.77       49.72     34.96 o 
  -8   3   1       18.81       17.37      9.11 o 
  -7   3   1        7.01       10.29      3.00 o 
  -6   3   1      239.23      223.82      5.12 o 
  -5   3   1      870.02      858.69     14.01 o 
  -4   3   1      377.67      413.42     12.27 o 
  -3   3   1     2111.82     1943.87     22.40 o 
  -2   3   1      146.86      130.16      5.87 o 
  -1   3   1      994.54      861.37     16.84 o 
   0   3   1     1060.98     1014.12     12.06 o 
   1   3   1      481.15      413.85      9.00 o 
   2   3   1     4134.84     4020.98     57.66 o 
   3   3   1     6181.80     6568.01    119.20 o 
   4   3   1      528.31      447.90     13.83 o 
   5   3   1     1599.98     1560.92     54.36 o 
   6   3   1      410.96      409.05     18.37 o 
   7   3   1      243.01      267.04     15.31 o 
   8   3   1       95.82       94.71     16.08 o 
   9   3   1       45.66       58.10     21.21 o 
  10   3   1        2.63        4.70     12.07 o 
 -10   4   1       40.73       10.80     13.22 o 
  -9   4   1       12.67        7.79     10.64 o 
  -8   4   1      215.42      211.33     17.50 o 
  -7   4   1       25.30       32.05      7.83 o 
  -6   4   1      656.22      628.36     18.09 o 
  -5   4   1        0.97       -2.04     10.21 o 
  -4   4   1       28.34       36.75      9.19 o 
  -3   4   1      463.01      455.47     13.53 o 
  -2   4   1     1347.87     1210.35     37.26 o 
  -1   4   1      161.08      160.35      7.84 o 
   0   4   1    10354.09    10470.91    131.27 o 
   1   4   1       76.15       70.54      5.51 o 
   2   4   1       50.39       31.69     13.70 o 
   3   4   1       54.09       53.46      1.96 o 
   4   4   1       51.73       50.33      7.46 o 
   5   4   1       61.83       58.18      8.07 o 
   6   4   1      207.57      192.94     21.44 o 
   7   4   1        1.43        1.61      8.01 o 
   8   4   1      191.43      200.70     16.59 o 
   9   4   1        0.49       -2.86      9.81 o 
  10   4   1       19.89       23.94     13.29 o 
 -10   5   1        4.15        4.22     14.18 o 
  -9   5   1       32.37       20.36     14.29 o 
  -8   5   1      197.83      179.63     16.84 o 
  -7   5   1       35.51       42.92     10.13 o 
  -6   5   1      368.14      348.37     14.53 o 
  -5   5   1      500.02      512.42     22.46 o 
  -4   5   1      721.03      706.37     23.99 o 
  -3   5   1     2103.37     2068.85     97.74 o 
  -2   5   1       93.94       92.21      5.61 o 
  -1   5   1      987.29      892.76     16.14 o 
   0   5   1     1275.16     1334.47     17.77 o 
   1   5   1      266.49      248.01      9.31 o 
   2   5   1       78.06       77.08      7.72 o 
   3   5   1      104.83       83.55      6.74 o 
   4   5   1       38.13       49.79      6.83 o 
   5   5   1      395.20      408.82     17.07 o 
   6   5   1       20.17       19.50      8.07 o 
   7   5   1      152.35      162.67     13.66 o 
   8   5   1       55.77       52.64     12.57 o 
   9   5   1       56.05       39.77     16.59 o 
  10   5   1        7.19        7.95     14.53 o 
 -10   6   1       32.08       12.71     10.36 o 
  -9   6   1       72.61       37.18     28.58 o 
  -8   6   1      126.41      111.19     12.99 o 
  -7   6   1      124.89      121.17     11.89 o 
  -6   6   1      275.97      274.73     21.36 o 
  -5   6   1      945.95      905.30     57.93 o 
  -4   6   1      415.31      399.63     28.07 o 
  -3   6   1      783.78      700.75     23.99 o 
  -2   6   1      807.85      745.67     24.50 o 
  -1   6   1      946.17      870.78     14.06 o 
   0   6   1      224.05      231.94      8.40 o 
   1   6   1      182.08      157.14      7.60 o 
   2   6   1     1478.88     1547.75     73.49 o 
   3   6   1       13.26       11.38      2.27 o 
   4   6   1      135.92      137.58     10.38 o 
   5   6   1      113.80      119.06     20.67 o 
   6   6   1      226.99      218.85     14.31 o 
   7   6   1       53.77       51.39     11.48 o 
   8   6   1       59.94       57.64     12.93 o 
   9   6   1       51.65       59.42     14.90 o 
 -10   7   1       75.05       32.85     23.48 o 
  -9   7   1        0.03       -7.20     10.83 o 
  -8   7   1      367.93      344.29     21.31 o 
  -7   7   1       23.28       19.80     10.40 o 
  -6   7   1      525.06      557.81     23.38 o 
  -5   7   1       50.48       51.55     12.76 o 
  -4   7   1      545.78      529.78     33.69 o 
  -3   7   1      456.35      504.26     30.11 o 
  -2   7   1     1380.59     1212.67     34.71 o 
  -1   7   1      440.50      451.41     13.60 o 
   0   7   1     8747.76     9033.12    361.86 o 
   1   7   1       35.51       42.78      5.85 o 
   2   7   1     1153.57     1074.80     27.98 o 
   3   7   1       76.99       82.80      5.76 o 
   4   7   1      597.01      620.54     16.55 o 
   5   7   1       54.50       46.88     10.13 o 
   6   7   1      300.03      322.67     15.33 o 
   7   7   1        1.55        1.43      8.43 o 
   8   7   1       60.14       61.38     17.46 o 
   9   7   1        0.56       -7.95     10.90 o 
  -9   8   1       40.95       41.71     12.99 o 
  -8   8   1       51.19       45.98     11.89 o 
  -7   8   1      231.94      236.71     19.81 o 
  -6   8   1        2.77        9.10     12.98 o 
  -5   8   1      426.43      441.02     17.14 o 
  -4   8   1      163.89      163.32     16.33 o 
  -3   8   1     1245.03     1191.23     37.26 o 
  -2   8   1        9.26      -11.23     11.23 o 
  -1   8   1       74.10       95.59     13.78 o 
   0   8   1      898.54      958.06     22.34 o 
   1   8   1      314.61      312.56     14.31 o 
   2   8   1      304.31      275.07     11.03 o 
   3   8   1      778.18      723.00     13.92 o 
   4   8   1      656.77      655.00     22.49 o 
   5   8   1      196.61      211.36     11.26 o 
   6   8   1       40.56       42.18     10.31 o 
   7   8   1      149.86      166.43     15.01 o 
   8   8   1        8.73        1.83     11.61 o 
   9   8   1       30.34       51.59     17.21 o 
  -9   9   1        5.72        2.01      9.69 o 
  -8   9   1       96.29      102.45     15.32 o 
  -7   9   1       22.80       34.98     17.51 o 
  -6   9   1      642.90      671.46     24.17 o 
  -5   9   1      219.45      205.70     16.99 o 
  -4   9   1      998.50      983.19     29.72 o 
  -3   9   1      322.06      292.96     31.13 o 
  -2   9   1     1508.11     1485.21     45.42 o 
  -1   9   1     1542.62     1457.40     35.93 o 
   0   9   1      257.69      262.51     11.02 o 
   1   9   1      974.07      864.24     23.38 o 
   2   9   1      320.90      351.38      8.89 o 
   3   9   1      768.86      762.22     17.14 o 
   4   9   1        5.20        3.21      2.42 o 
   5   9   1       80.06       88.89     12.23 o 
   6   9   1        8.10        4.29      7.28 o 
   7   9   1       60.55       39.65     21.57 o 
   8   9   1       17.89        3.56     12.38 o 
   9   9   1       26.03       38.38     17.23 o 
  -9  10   1       22.79       23.80     16.84 o 
  -8  10   1       52.47       21.91     22.69 o 
  -7  10   1       24.73       17.15     14.16 o 
  -6  10   1      252.33      260.95     20.86 o 
  -5  10   1      130.71      149.02     25.77 o 
  -4  10   1     1647.04     1670.86     50.27 o 
  -3  10   1      245.51      259.11     14.44 o 
  -2  10   1      898.53      860.50     34.71 o 
  -1  10   1      148.91      153.68     16.69 o 
   0  10   1      516.90      523.13     18.21 o 
   1  10   1      433.37      450.18     11.49 o 
   2  10   1     1146.30     1155.56     25.11 o 
   3  10   1       12.47       11.86      5.49 o 
   4  10   1      769.70      737.81     20.02 o 
   5  10   1      140.35      121.13     11.20 o 
   6  10   1      134.01      145.79     14.27 o 
   7  10   1        6.69        9.99     10.92 o 
   8  10   1       35.27       29.38     13.77 o 
   9  10   1        1.68       -4.63      9.60 o 
  -9  11   1       15.62       22.33     21.18 o 
  -8  11   1        1.47       -4.67     13.47 o 
  -7  11   1      102.68      141.99     17.14 o 
  -6  11   1       40.22       29.70     14.58 o 
  -5  11   1      109.26      115.75     14.07 o 
  -4  11   1      266.35      267.79     19.40 o 
  -3  11   1      313.97      343.20     24.50 o 
  -2  11   1       10.08       11.43      8.07 o 
  -1  11   1      663.37      673.85     18.02 o 
   0  11   1       99.39      105.30      9.74 o 
   1  11   1      430.63      484.88     16.49 o 
   2  11   1       50.87       51.73      6.51 o 
   3  11   1      425.35      417.29     14.02 o 
   4  11   1      173.48      153.72     10.08 o 
   5  11   1      245.08      264.12     14.15 o 
   6  11   1       10.51        7.68      9.50 o 
   7  11   1      137.38      103.43     57.70 o 
   8  11   1        0.02        2.03     10.02 o 
  -8  12   1       24.93        8.81     19.00 o 
  -7  12   1        3.32        3.23     13.69 o 
  -6  12   1      417.97      493.68     42.87 o 
  -5  12   1       55.17       46.20     14.97 o 
  -4  12   1      302.64      343.91     22.17 o 
  -3  12   1      127.77      132.62     16.46 o 
  -2  12   1     1172.99     1211.29     81.15 o 
  -1  12   1      148.46      150.85     11.31 o 
   0  12   1      595.00      617.44     17.60 o 
   1  12   1      433.61      466.60     16.15 o 
   2  12   1     1435.10     1500.09     30.52 o 
   3  12   1       28.62       26.86      5.50 o 
   4  12   1      375.73      352.64     13.96 o 
   5  12   1       52.20       45.03     10.97 o 
   6  12   1       92.82      110.59     12.96 o 
   7  12   1       55.55       54.48     16.09 o 
   8  12   1       11.97       26.65     14.26 o 
  -8  13   1       10.60        6.94     13.65 o 
  -7  13   1        9.18        8.57     11.72 o 
  -6  13   1       48.90       51.23     14.42 o 
  -5  13   1      171.63      185.98     23.73 o 
  -4  13   1       39.52       39.79     14.83 o 
  -3  13   1      659.98      690.37     25.43 o 
  -2  13   1      467.93      518.60     31.39 o 
  -1  13   1      262.55      273.46     14.20 o 
   0  13   1       78.12       78.90      8.62 o 
   1  13   1      396.04      432.08     23.29 o 
   2  13   1      201.60      225.01     11.58 o 
   3  13   1      180.66      189.52     11.28 o 
   4  13   1       47.91       43.53      7.03 o 
   5  13   1      159.76      165.52     16.13 o 
   6  13   1       57.73       49.86     12.65 o 
   7  13   1        9.97       14.57     10.34 o 
  -7  14   1       29.36       14.29     17.86 o 
  -6  14   1       18.40       15.11     14.44 o 
  -5  14   1      167.24      186.33     34.96 o 
  -4  14   1       62.86       61.34     16.85 o 
  -3  14   1      251.30      246.19     18.03 o 
  -2  14   1       96.85       96.94     19.14 o 
  -1  14   1       17.68       34.81      8.29 o 
   0  14   1       24.22       30.36      9.51 o 
   1  14   1      133.75      150.20     10.27 o 
   2  14   1      147.56      165.54     13.10 o 
   3  14   1      172.09      176.94     12.77 o 
   4  14   1       40.16       48.90      6.30 o 
   5  14   1      114.31      120.97     15.56 o 
   6  14   1       16.93       22.27     11.88 o 
   7  14   1       13.01        8.09      9.73 o 
  -7  15   1        6.69        2.97     11.48 o 
  -6  15   1      134.43      116.83     28.58 o 
  -5  15   1        7.88        8.19     10.24 o 
  -4  15   1      102.92       51.37     44.66 o 
  -3  15   1        9.34        5.89     13.06 o 
  -2  15   1      451.05      469.97     27.91 o 
  -1  15   1       63.99       60.66     12.31 o 
   0  15   1      635.82      636.66     24.53 o 
   1  15   1        1.46        3.32      4.69 o 
   2  15   1      350.47      377.94     14.46 o 
   3  15   1        2.99        6.56      5.64 o 
   4  15   1      102.80       99.12     11.28 o 
   5  15   1        8.44        2.39      9.56 o 
   6  15   1      161.95      135.01     50.46 o 
  -6  16   1       32.58       23.69     20.56 o 
  -5  16   1       41.67       22.34     21.95 o 
  -4  16   1       35.27       21.13     23.99 o 
  -3  16   1      147.30      168.94     17.50 o 
  -2  16   1      113.34      141.67     38.53 o 
  -1  16   1      155.10      167.35     28.84 o 
   0  16   1        2.58       -4.49      7.43 o 
   1  16   1      161.77      174.12     16.81 o 
   2  16   1       24.43       25.37     12.07 o 
   3  16   1      152.82      151.76     13.98 o 
   4  16   1       13.03        3.33      6.52 o 
   5  16   1       43.19       43.29     11.58 o 
   6  16   1       18.76       22.11     11.48 o 
  -5  17   1       22.72       25.36     17.61 o 
  -4  17   1       24.39       16.11     15.44 o 
  -3  17   1       54.28        3.59     13.50 o 
  -2  17   1       25.69       -0.03     14.36 o 
  -1  17   1       90.42       99.39     15.57 o 
   0  17   1       28.86       39.16     15.10 o 
   1  17   1       99.75      101.59     11.05 o 
   2  17   1       35.35       45.58      8.60 o 
   3  17   1       40.98       35.83      8.44 o 
   4  17   1       13.71       24.16     15.83 o 
   5  17   1       13.99       19.30     14.49 o 
  -4  18   1       22.46       12.39     18.51 o 
  -3  18   1        1.95        2.92     11.15 o 
  -2  18   1       65.47       -0.45     23.62 o 
  -1  18   1        2.39        1.98     11.50 o 
   0  18   1       66.68       75.55     12.64 o 
   1  18   1        1.32        1.83     11.89 o 
   2  18   1       11.86        8.01      8.42 o 
   3  18   1        4.58       17.96      9.20 o 
   4  18   1        2.56       -0.51     10.43 o 
  -3  19   1       70.10       -1.26     14.90 o 
  -2  19   1        0.99        4.36     10.64 o 
  -1  19   1       44.76        6.98     15.06 o 
   0  19   1        4.44       -2.07      7.40 o 
   1  19   1       57.78       48.97     17.09 o 
   2  19   1        5.61        1.70      8.26 o 
   3  19   1       44.90       42.72     17.77 o 
  -1  20   1        4.46       -3.28     18.01 o 
   0  20   1       10.52        2.65     11.32 o 
   1  20   1       21.24        5.10     15.31 o 
 -10   0   2       96.27        0.00     23.48 o 
  -8   0   2     1268.48     1189.80     83.70 o 
  -6   0   2      598.04      627.77     38.79 o 
  -4   0   2      751.15      763.53     23.48 o 
  -2   0   2     2590.79     2584.06     52.06 o 
   0   0   2    15329.99    17715.84    387.38 o 
   2   0   2      527.69      530.80     12.63 o 
   4   0   2      981.07      910.99     19.99 o 
   6   0   2     1686.81     1633.73     49.00 o 
   8   0   2      374.21      421.57     42.87 o 
  10   0   2       84.77      121.47     26.03 o 
 -10   1   2       10.62        3.66      5.75 o 
  -9   1   2       90.87       80.28     22.76 o 
  -8   1   2      514.86      462.50     22.69 o 
  -7   1   2        3.23        3.97      3.09 o 
  -6   1   2      128.62      153.50     18.63 o 
  -5   1   2      294.09      294.43     13.50 o 
  -4   1   2      608.62      594.07     16.61 o 
  -3   1   2       29.24       22.36      6.41 o 
  -2   1   2     1490.81     1399.38     25.52 o 
  -1   1   2      374.95      341.58      8.87 o 
   0   1   2      165.22      150.13      3.13 o 
   1   1   2      564.37      545.81      9.01 o 
   2   1   2      351.84      326.48      6.42 o 
   3   1   2     2916.80     2886.02     31.49 o 
   4   1   2      204.39      199.20      5.70 o 
   5   1   2     1015.30      975.54     27.43 o 
   6   1   2      224.32      244.07     12.27 o 
   7   1   2      721.81      727.38     23.45 o 
   8   1   2       44.28       55.19     14.22 o 
   9   1   2       66.04       53.27     15.76 o 
  10   1   2        2.97       -8.31     18.92 o 
 -10   2   2       18.25        4.84      9.35 o 
  -9   2   2       46.67       31.88     12.74 o 
  -8   2   2        0.89        1.99      3.69 o 
  -7   2   2       22.87       16.27      5.54 o 
  -6   2   2      193.93      206.21     14.68 o 
  -5   2   2      438.05      433.35     16.84 o 
  -4   2   2      525.69      531.49     15.92 o 
  -3   2   2       48.49       47.98     11.74 o 
  -2   2   2       19.72       16.00      5.52 o 
  -1   2   2     7369.67     7965.02     96.12 o 
   0   2   2     2110.00     2039.26     31.09 o 
   1   2   2      679.91      612.23      8.98 o 
   2   2   2      540.38      534.64      8.50 o 
   3   2   2     1885.90     1896.38     21.11 o 
   4   2   2      408.17      374.69      7.29 o 
   5   2   2      164.96      190.49     18.12 o 
   6   2   2       40.21       47.03      9.32 o 
   7   2   2      183.25      190.72     21.45 o 
   8   2   2      116.41      113.30     13.86 o 
   9   2   2       16.06       24.52     10.97 o 
  10   2   2       26.77       21.06     13.29 o 
 -10   3   2       55.27       24.29     22.20 o 
  -9   3   2       26.92       11.90      8.58 o 
  -8   3   2      176.27      175.88     13.33 o 
  -7   3   2       17.88       11.93      5.69 o 
  -6   3   2     1081.42     1062.31     25.98 o 
  -5   3   2      127.59      120.65      9.20 o 
  -4   3   2     2940.04     2952.71     51.55 o 
  -3   3   2       64.80       63.35      5.74 o 
  -2   3   2       81.57       91.96      5.14 o 
  -1   3   2       75.20       81.59      5.25 o 
   0   3   2     1353.87     1373.90     24.74 o 
   1   3   2      121.25      118.35      4.73 o 
   2   3   2     1380.89     1366.87     18.41 o 
   3   3   2      338.72      337.64      6.37 o 
   4   3   2      712.85      763.89     20.25 o 
   5   3   2      445.50      419.81     15.76 o 
   6   3   2      123.88      129.48     15.98 o 
   7   3   2       68.32       63.89     16.86 o 
   8   3   2       89.66       97.07     15.67 o 
   9   3   2       44.44       57.52     20.64 o 
  10   3   2       38.46       42.03     16.81 o 
 -10   4   2        2.59        6.33      7.66 o 
  -9   4   2      195.72      170.79     15.26 o 
  -8   4   2       18.97       13.97     13.29 o 
  -7   4   2      206.79      244.62     18.00 o 
  -6   4   2      107.93       99.09     11.00 o 
  -5   4   2      107.09       86.50      9.36 o 
  -4   4   2     1252.04     1234.13     17.09 o 
  -3   4   2      406.35      391.87      9.72 o 
  -2   4   2      119.37      139.77      7.60 o 
  -1   4   2      569.83      559.33     13.41 o 
   0   4   2      754.15      669.80     11.17 o 
   1   4   2       50.91       38.17      4.91 o 
   2   4   2      684.70      689.49     11.63 o 
   3   4   2     1234.76     1254.35     14.95 o 
   4   4   2       84.83       84.36      3.49 o 
   5   4   2      722.51      733.96     25.80 o 
   6   4   2      198.49      188.78     15.07 o 
   7   4   2      344.28      343.86     24.24 o 
   8   4   2        8.84        9.40      8.57 o 
   9   4   2       38.52       38.36     12.72 o 
 -10   5   2       53.39       31.21     24.24 o 
  -9   5   2       41.24       17.61     18.12 o 
  -8   5   2      149.68      149.66     19.90 o 
  -7   5   2       23.74       25.04      8.46 o 
  -6   5   2      592.14      593.57     42.36 o 
  -5   5   2      464.50      439.31      9.29 o 
  -4   5   2      169.64      153.81      6.34 o 
  -3   5   2       16.51       18.53      4.00 o 
  -2   5   2      201.92      188.63      6.76 o 
  -1   5   2      465.97      466.49     11.42 o 
   0   5   2     1545.34     1412.79     20.38 o 
   1   5   2      416.85      391.16     10.18 o 
   2   5   2     1841.78     1753.10     41.49 o 
   3   5   2      175.74      177.61      6.67 o 
   4   5   2      364.80      367.14      9.89 o 
   5   5   2       51.37       47.65      7.97 o 
   6   5   2       21.75       24.37     13.12 o 
   7   5   2       32.54       35.22     16.31 o 
   8   5   2       26.86       23.93     12.74 o 
   9   5   2        0.85       14.28     12.64 o 
 -10   6   2       30.58       20.71     14.29 o 
  -9   6   2       46.30       48.01     19.35 o 
  -8   6   2      112.11      112.13     20.93 o 
  -7   6   2      148.67      154.03     13.12 o 
  -6   6   2      292.71      302.66     22.46 o 
  -5   6   2      352.14      325.07     14.55 o 
  -4   6   2      612.27      581.15     23.99 o 
  -3   6   2     1227.64     1167.89     54.36 o 
  -2   6   2      590.62      625.90     12.74 o 
  -1   6   2     1956.48     1762.09     32.12 o 
   0   6   2      578.66      554.71     11.56 o 
   1   6   2     1338.96     1285.51     19.29 o 
   2   6   2      672.07      646.70     14.31 o 
   3   6   2       97.35       85.25     14.55 o 
   4   6   2      441.94      427.64      6.94 o 
   5   6   2      183.34      172.39     10.44 o 
   6   6   2       27.58       42.05      7.73 o 
   7   6   2       97.90      105.34     16.18 o 
   8   6   2       35.52       45.79     14.81 o 
   9   6   2       48.12       48.57     14.71 o 
 -10   7   2        0.09        1.52      7.17 o 
  -9   7   2       69.98       67.68     13.31 o 
  -8   7   2       29.71       14.25     10.05 o 
  -7   7   2      479.76      482.39     20.78 o 
  -6   7   2      135.28      146.99     29.60 o 
  -5   7   2     1115.69     1106.51     39.30 o 
  -4   7   2      344.44      331.20      9.84 o 
  -3   7   2     3054.96     2927.46     72.73 o 
  -2   7   2      222.39      185.98     11.32 o 
  -1   7   2     6669.83     6767.09    126.06 o 
   0   7   2      184.95      169.81      7.38 o 
   1   7   2      461.34      422.83     10.78 o 
   2   7   2      643.03      645.89     15.82 o 
   3   7   2      558.85      590.82     21.70 o 
   4   7   2        0.93        0.74      1.48 o 
   5   7   2      255.26      278.22     13.51 o 
   6   7   2       45.54       44.84     10.58 o 
   7   7   2      250.81      245.62     19.36 o 
   8   7   2        0.44        0.54     10.13 o 
   9   7   2       26.34       20.22     15.65 o 
  -9   8   2        0.83      -12.11     12.11 o 
  -8   8   2      119.96      134.80     23.99 o 
  -7   8   2       13.11        1.79      7.48 o 
  -6   8   2      496.80      487.92     30.11 o 
  -5   8   2      119.09      116.37     27.56 o 
  -4   8   2     1205.21     1179.49     54.61 o 
  -3   8   2       12.99       13.95      3.97 o 
  -2   8   2      325.71      304.19     12.35 o 
  -1   8   2      763.75      917.15     31.64 o 
   0   8   2      715.53      670.66     13.69 o 
   1   8   2      168.03      184.95      8.70 o 
   2   8   2      667.85      674.01     16.78 o 
   3   8   2       46.37       50.84     12.56 o 
   4   8   2      152.05      145.06      6.59 o 
   5   8   2        3.31        3.93      5.48 o 
   6   8   2       94.42       84.87      9.99 o 
   7   8   2       78.81       64.72     27.69 o 
   8   8   2       21.91        8.70     12.69 o 
   9   8   2        5.12       11.77     13.92 o 
  -9   9   2       21.99       21.87     12.25 o 
  -8   9   2       47.36       51.31     13.36 o 
  -7   9   2       24.20       30.30     13.88 o 
  -6   9   2       62.35       68.76     14.51 o 
  -5   9   2      101.41      108.20     17.35 o 
  -4   9   2      455.96      446.07     26.03 o 
  -3   9   2     1298.69     1244.31     43.38 o 
  -2   9   2      265.53      263.36     20.42 o 
  -1   9   2      868.85      721.68     22.46 o 
   0   9   2      243.89      239.43     10.04 o 
   1   9   2     1317.18     1324.13     26.35 o 
   2   9   2      414.20      416.36     15.77 o 
   3   9   2      547.51      529.61     22.46 o 
   4   9   2      279.87      278.27      7.76 o 
   5   9   2      419.30      439.71     15.31 o 
   6   9   2       74.18       79.66     11.84 o 
   7   9   2       54.94       36.54     21.22 o 
   8   9   2        5.61        1.93     10.53 o 
   9   9   2       17.77        6.73     13.46 o 
  -9  10   2        4.51       -1.59      9.69 o 
  -8  10   2       15.49       22.73     12.13 o 
  -7  10   2       45.48       49.33     22.24 o 
  -6  10   2      350.95      344.78     20.37 o 
  -5  10   2      512.68      512.93     44.40 o 
  -4  10   2      177.81      187.82     20.42 o 
  -3  10   2      316.71      297.04     23.48 o 
  -2  10   2      675.49      656.86     32.66 o 
  -1  10   2      306.54      284.79     37.77 o 
   0  10   2      154.21      155.62     17.35 o 
   1  10   2      826.78      805.66     27.36 o 
   2  10   2      464.64      459.69     26.80 o 
   3  10   2     1858.52     1796.55     50.64 o 
   4  10   2        4.12        6.57      3.84 o 
   5  10   2      269.30      281.61     14.17 o 
   6  10   2        3.37        2.55      6.66 o 
   7  10   2       43.46       36.98     14.74 o 
   8  10   2        8.82        1.55     11.67 o 
  -9  11   2        0.35        5.95     13.41 o 
  -8  11   2       46.69       42.69     25.49 o 
  -7  11   2       17.33       22.75     12.49 o 
  -6  11   2       50.16       48.25     14.02 o 
  -5  11   2       23.97       18.90     10.64 o 
  -4  11   2       86.82       68.39     30.11 o 
  -3  11   2      141.66      129.13     32.15 o 
  -2  11   2      522.79      482.82     44.91 o 
  -1  11   2      111.51      100.55     32.66 o 
   0  11   2      697.87      713.96     23.90 o 
   1  11   2       32.00       39.26      7.61 o 
   2  11   2      205.15      219.29     17.35 o 
   3  11   2      312.74      343.13     11.94 o 
   4  11   2       57.10       50.66      6.28 o 
   5  11   2       21.29        7.41      7.82 o 
   6  11   2      125.16      158.17     13.64 o 
   7  11   2       12.60        4.98     11.77 o 
   8  11   2       14.85       15.25     11.66 o 
  -8  12   2       27.10       34.69     18.52 o 
  -7  12   2       92.47      107.20     18.14 o 
  -6  12   2       53.20       49.27     25.01 o 
  -5  12   2      276.10      303.86     19.65 o 
  -4  12   2        2.24       -0.95     10.11 o 
  -3  12   2      847.61      830.90     56.65 o 
  -2  12   2      180.33      181.70     36.75 o 
  -1  12   2      206.39      215.89     25.52 o 
   0  12   2       87.19      111.79     13.50 o 
   1  12   2     1495.71     1529.86     45.19 o 
   2  12   2       84.68       83.41      8.26 o 
   3  12   2      368.36      388.74     12.34 o 
   4  12   2       14.34       15.11      5.35 o 
   5  12   2      368.51      365.97     16.81 o 
   6  12   2        7.03       10.54      8.62 o 
   7  12   2       46.25       27.05     29.60 o 
   8  12   2        2.56       -7.40      9.26 o 
  -8  13   2        4.63        3.78     10.28 o 
  -7  13   2       18.71       19.17     15.83 o 
  -6  13   2       81.19      118.42     24.24 o 
  -5  13   2       18.55       13.49     11.69 o 
  -4  13   2      101.42      115.41     15.33 o 
  -3  13   2      102.30      117.52     17.14 o 
  -2  13   2      284.54      258.25     27.56 o 
  -1  13   2      110.61      121.47     22.46 o 
   0  13   2      154.57      168.08     12.28 o 
   1  13   2      308.36      333.90     12.34 o 
   2  13   2      638.83      632.05     19.69 o 
   3  13   2        4.16        7.43      7.05 o 
   4  13   2      259.31      243.28     13.75 o 
   5  13   2       74.01       45.64     16.55 o 
   6  13   2       17.90       17.96     10.61 o 
   7  13   2        6.05        1.92     10.05 o 
  -7  14   2        5.48        8.17     28.07 o 
  -6  14   2       70.21       92.60     16.95 o 
  -5  14   2       12.08        1.27     18.94 o 
  -4  14   2      106.48      109.06     16.23 o 
  -3  14   2       28.60       15.52     16.33 o 
  -2  14   2       84.63      105.15     14.45 o 
  -1  14   2       29.20       24.74     10.65 o 
   0  14   2       12.80       22.18      7.44 o 
   1  14   2      123.71      119.16     13.24 o 
   2  14   2      286.50      287.27     12.00 o 
   3  14   2       43.38       50.09      8.66 o 
   4  14   2      144.18      139.95      9.53 o 
   5  14   2       23.55        6.03      8.43 o 
   6  14   2       53.78       71.73     14.97 o 
   7  14   2       11.12       16.87     10.60 o 
  -7  15   2      128.07      156.37     25.65 o 
  -6  15   2       11.50       17.28     14.46 o 
  -5  15   2       68.88       24.42     31.64 o 
  -4  15   2        5.03        4.45     11.88 o 
  -3  15   2      413.12      458.37     36.40 o 
  -2  15   2        7.21        8.29     12.46 o 
  -1  15   2      492.51      555.17     35.89 o 
   0  15   2       54.10       38.92     12.14 o 
   1  15   2      325.56      353.10     14.76 o 
   2  15   2        2.64        4.14      8.17 o 
   3  15   2      134.68      158.53     12.04 o 
   4  15   2        2.13        5.13      6.47 o 
   5  15   2      142.47      152.08     28.10 o 
   6  15   2       17.33       25.09     14.70 o 
  -6  16   2       41.72       27.56     16.43 o 
  -5  16   2       30.48        5.95     13.31 o 
  -4  16   2      105.54       64.50     46.44 o 
  -3  16   2       34.17       16.60     23.22 o 
  -2  16   2      112.92      132.07     27.31 o 
  -1  16   2        5.90        9.76      9.29 o 
   0  16   2      215.65      235.36     16.26 o 
   1  16   2      132.78      147.27     12.95 o 
   2  16   2      135.87      155.28     11.31 o 
   3  16   2        5.82        3.57      8.01 o 
   4  16   2       38.06       47.66     18.20 o 
   5  16   2       17.80       12.69     13.55 o 
  -5  17   2       21.91        0.83     18.27 o 
  -4  17   2       88.03       50.98     36.24 o 
  -3  17   2       27.13       13.86     17.86 o 
  -2  17   2      156.82      171.12     20.42 o 
  -1  17   2       19.18       25.90     12.14 o 
   0  17   2       72.58       81.66     13.41 o 
   1  17   2       30.42       41.14     10.13 o 
   2  17   2       47.44       49.43     13.58 o 
   3  17   2       13.30       16.45      8.56 o 
   4  17   2       10.08       17.11     11.55 o 
   5  17   2       11.14       10.19     11.14 o 
  -4  18   2        2.10        1.93     11.48 o 
  -3  18   2       40.05        0.78     15.22 o 
  -2  18   2        1.16        6.96     18.09 o 
  -1  18   2       89.54       62.84     47.98 o 
   0  18   2        3.27        8.20      7.08 o 
   1  18   2       35.52       30.54     11.16 o 
   2  18   2        0.07        7.64      6.94 o 
   3  18   2       24.33       15.39     12.61 o 
   4  18   2        2.47       22.75     15.98 o 
  -3  19   2        6.92       -0.24      9.56 o 
  -2  19   2       61.48       26.10     18.93 o 
  -1  19   2        4.82        4.31     11.40 o 
   0  19   2       65.85       44.96     28.58 o 
   1  19   2        2.44        7.74      8.97 o 
   2  19   2       61.60       63.24     15.90 o 
  -9   0   3      433.69      373.54     58.69 o 
  -7   0   3      451.50      461.89     40.83 o 
  -5   0   3     1079.47     1068.74     32.66 o 
  -3   0   3     8223.89     7985.93    187.31 o 
  -1   0   3    75054.92    82715.41   2556.50 o 
   1   0   3     2722.38     2639.98     36.52 o 
   3   0   3     1631.62     1754.00     37.00 o 
   5   0   3      413.87      406.84     13.29 o 
   7   0   3      359.41      384.83     36.24 o 
   9   0   3       23.67       32.66     16.84 o 
 -10   1   3       56.31       20.03     15.67 o 
  -9   1   3       45.06       31.08      7.46 o 
  -8   1   3      171.46      203.40     17.32 o 
  -7   1   3       40.76       38.14     12.21 o 
  -6   1   3      588.27      594.93     18.94 o 
  -5   1   3      497.78      483.60     14.80 o 
  -4   1   3      872.99      802.65     19.49 o 
  -3   1   3        1.73        4.90      4.63 o 
  -2   1   3     1762.19     1880.87     28.09 o 
  -1   1   3    10652.29    11818.88    180.10 o 
   0   1   3      366.33      441.31      7.97 o 
   1   1   3      336.82      313.50      4.97 o 
   2   1   3      911.51      898.79     11.84 o 
   3   1   3      172.79      182.92      6.05 o 
   4   1   3      159.23      158.08      6.12 o 
   5   1   3       28.10       28.45      3.64 o 
   6   1   3      203.89      215.55     11.72 o 
   7   1   3       80.46       84.48     13.29 o 
   8   1   3       83.46       90.96     12.62 o 
   9   1   3        3.98        0.59      9.65 o 
 -10   2   3       25.02       13.31      7.33 o 
  -9   2   3      127.81      118.47     16.11 o 
  -8   2   3      205.21      220.28     22.46 o 
  -7   2   3       84.71       85.96     11.91 o 
  -6   2   3      367.45      368.59     15.51 o 
  -5   2   3      151.45      161.48     10.09 o 
  -4   2   3     2227.18     2031.23     38.38 o 
  -3   2   3      136.04      128.16     10.42 o 
  -2   2   3      404.75      349.30      8.68 o 
  -1   2   3      224.51      238.78      7.17 o 
   0   2   3       42.86       57.87      6.79 o 
   1   2   3       70.11       66.80      4.46 o 
   2   2   3      728.90      714.03     14.79 o 
   3   2   3       28.48       24.22      4.45 o 
   4   2   3      296.48      285.17      7.49 o 
   5   2   3       95.78       89.14      5.51 o 
   6   2   3      195.83      198.22     11.69 o 
   7   2   3      140.36      147.07     15.01 o 
   8   2   3       49.69       50.47     11.12 o 
   9   2   3       49.94       59.86     15.96 o 
 -10   3   3        0.08       -1.60      7.51 o 
  -9   3   3      173.48      144.61     43.39 o 
  -8   3   3        9.86       11.85      3.70 o 
  -7   3   3      489.56      508.97     23.48 o 
  -6   3   3       76.71       94.35     16.76 o 
  -5   3   3     3366.69     3311.39     63.21 o 
  -4   3   3       98.55      101.59      9.08 o 
  -3   3   3     3019.18     2865.03     48.31 o 
  -2   3   3       67.09       60.62      4.78 o 
  -1   3   3     3215.41     3053.09     49.54 o 
   0   3   3      628.18      567.51     15.32 o 
   1   3   3     2082.72     2114.08     60.53 o 
   2   3   3      252.65      227.29      5.50 o 
   3   3   3     3343.59     3406.78     35.00 o 
   4   3   3       32.50       38.85      4.34 o 
   5   3   3      319.51      316.61      7.62 o 
   6   3   3       91.51       89.11     10.91 o 
   7   3   3      224.60      232.12     22.38 o 
   8   3   3        7.52        9.86      9.49 o 
   9   3   3       17.17       30.81     18.24 o 
 -10   4   3       23.39        2.43     12.57 o 
  -9   4   3        2.36       -3.45      7.46 o 
  -8   4   3       39.13       34.82     11.04 o 
  -7   4   3       40.61       41.85     10.28 o 
  -6   4   3      510.26      499.91     26.80 o 
  -5   4   3      457.58      460.43     18.39 o 
  -4   4   3      463.47      411.38     18.51 o 
  -3   4   3       41.55       41.02      4.78 o 
  -2   4   3     2055.90     1948.14     30.95 o 
  -1   4   3      502.55      468.26     17.28 o 
   0   4   3      852.62      824.24     16.86 o 
   1   4   3        8.78        2.38      3.93 o 
   2   4   3      340.50      387.90      8.33 o 
   3   4   3      374.99      427.12      7.71 o 
   4   4   3      431.12      422.36      8.34 o 
   5   4   3       12.88        8.06      3.68 o 
   6   4   3       48.71       47.25     13.47 o 
   7   4   3        4.71       14.02      9.43 o 
   8   4   3       38.40       35.55     11.12 o 
   9   4   3        1.41       -0.86     19.65 o 
 -10   5   3        0.47        0.65     13.78 o 
  -9   5   3      108.34       73.27     21.70 o 
  -8   5   3        5.64        5.61     19.39 o 
  -7   5   3      310.27      267.79     30.88 o 
  -6   5   3      151.38      138.12     12.76 o 
  -5   5   3      545.30      522.63     15.31 o 
  -4   5   3      568.53      514.99     13.69 o 
  -3   5   3     2418.20     2478.48     54.61 o 
  -2   5   3     2022.99     1881.89     47.98 o 
  -1   5   3     1746.10     1731.43     29.72 o 
   0   5   3     1766.80     1717.32     29.85 o 
   1   5   3     1831.64     1835.75     44.01 o 
   2   5   3      391.91      400.50     14.04 o 
   3   5   3      303.66      275.93      9.82 o 
   4   5   3      177.99      179.54      5.56 o 
   5   5   3      398.14      396.57     17.60 o 
   6   5   3       10.34        9.54      6.69 o 
   7   5   3      211.25      244.71     15.17 o 
   8   5   3        5.02        4.74      8.01 o 
   9   5   3       19.41       17.68     10.96 o 
 -10   6   3        7.94       13.34     14.04 o 
  -9   6   3       86.27       70.47     17.73 o 
  -8   6   3      121.66      112.28     22.46 o 
  -7   6   3      145.27      156.18     34.71 o 
  -6   6   3      442.32      424.06     26.03 o 
  -5   6   3      840.99      796.04     20.16 o 
  -4   6   3     1296.88     1289.56     25.01 o 
  -3   6   3     1568.96     1407.97     55.12 o 
  -2   6   3      398.98      391.73     15.29 o 
  -1   6   3     2842.08     2683.84     47.64 o 
   0   6   3      396.37      402.94      8.09 o 
   1   6   3     1818.21     1835.50     60.43 o 
   2   6   3     1234.14     1210.77     23.18 o 
   3   6   3      962.79      982.82     19.17 o 
   4   6   3      305.57      292.43      7.10 o 
   5   6   3      200.33      221.16     10.08 o 
   6   6   3       96.26       98.96     11.21 o 
   7   6   3      158.71      152.14     16.15 o 
   8   6   3       14.32       16.11     10.04 o 
   9   6   3       15.32       13.89      9.67 o 
 -10   7   3       41.58       39.00     32.66 o 
  -9   7   3        7.27        4.83     15.66 o 
  -8   7   3      201.35      197.51     22.97 o 
  -7   7   3      113.13      107.69     21.44 o 
  -6   7   3      254.53      234.76      9.44 o 
  -5   7   3       61.05       63.98      6.85 o 
  -4   7   3      926.32      887.66     21.82 o 
  -3   7   3      390.34      400.87     23.99 o 
  -2   7   3     3189.28     3027.99     88.30 o 
  -1   7   3      794.27      797.38     20.30 o 
   0   7   3     3154.69     3106.20     48.47 o 
   1   7   3      475.20      465.04     10.76 o 
   2   7   3      941.62      965.27     19.64 o 
   3   7   3       21.67       23.33      7.01 o 
   4   7   3      579.34      645.36     25.11 o 
   5   7   3       72.91       73.73     11.10 o 
   6   7   3      386.10      393.95     15.14 o 
   7   7   3        4.37        4.38      9.07 o 
   8   7   3       44.76       31.38     15.09 o 
   9   7   3       11.75       12.67     10.75 o 
  -9   8   3       20.95       23.31     15.94 o 
  -8   8   3       59.17       58.13     13.36 o 
  -7   8   3      131.63      134.23     22.46 o 
  -6   8   3       22.37       14.51      2.81 o 
  -5   8   3      455.70      462.40     13.44 o 
  -4   8   3       17.60       17.08      6.17 o 
  -3   8   3      895.76      917.36     22.19 o 
  -2   8   3       90.85       84.08      9.66 o 
  -1   8   3     1451.88     1471.08     31.90 o 
   0   8   3      233.70      251.03      8.69 o 
   1   8   3     1815.81     1790.07     27.34 o 
   2   8   3        9.38       11.49      4.65 o 
   3   8   3     1189.11     1195.73     21.35 o 
   4   8   3       36.36       37.59      7.73 o 
   5   8   3      423.58      445.39     14.77 o 
   6   8   3       48.90       39.99      9.54 o 
   7   8   3      104.70      113.66     12.92 o 
   8   8   3       12.02        5.44     10.92 o 
  -9   9   3       13.85       19.39     12.75 o 
  -8   9   3       16.18       22.31     14.46 o 
  -7   9   3       25.88       19.39     29.60 o 
  -6   9   3      166.14      167.40     22.46 o 
  -5   9   3      388.89      409.20     11.99 o 
  -4   9   3      617.01      620.54     19.14 o 
  -3   9   3      105.07       98.24     10.17 o 
  -2   9   3      773.01      746.47     22.24 o 
  -1   9   3      684.32      676.42     20.38 o 
   0   9   3      613.31      585.48     12.55 o 
   1   9   3      297.58      308.58     11.36 o 
   2   9   3     1060.80     1096.64     20.02 o 
   3   9   3      738.10      758.39     27.36 o 
   4   9   3      306.56      336.30     34.96 o 
   5   9   3       98.30      101.12      9.83 o 
   6   9   3       22.79       21.10     13.42 o 
   7   9   3       40.72       31.69     11.30 o 
   8   9   3       20.04       12.63     11.57 o 
  -9  10   3       15.47       10.44     13.78 o 
  -8  10   3       25.47       27.22     13.59 o 
  -7  10   3       93.91       57.43     49.00 o 
  -6  10   3      174.81      193.94     38.28 o 
  -5  10   3       77.84       72.98     17.86 o 
  -4  10   3      484.66      506.52     19.39 o 
  -3  10   3      301.10      320.21     18.01 o 
  -2  10   3       97.02       91.47     14.01 o 
  -1  10   3      308.53      299.83     20.68 o 
   0  10   3      254.97      250.41     10.58 o 
   1  10   3     1219.66     1255.28     23.93 o 
   2  10   3     1114.00     1148.16     36.24 o 
   3  10   3       64.23       74.66     12.72 o 
   4  10   3      284.95      305.01     19.29 o 
   5  10   3      149.56      143.93     15.18 o 
   6  10   3      123.89      150.35     14.96 o 
   7  10   3       27.58       18.35     11.41 o 
   8  10   3       26.44       10.44     19.00 o 
  -9  11   3       23.23       29.24     15.33 o 
  -8  11   3        2.72       -0.50     14.91 o 
  -7  11   3      103.34      122.82     18.16 o 
  -6  11   3       30.59       43.38     30.62 o 
  -5  11   3      108.22      115.86     21.44 o 
  -4  11   3       43.08       34.71     16.33 o 
  -3  11   3      251.35      216.40     37.77 o 
  -2  11   3       27.14       38.27      8.28 o 
  -1  11   3      502.52      518.87     18.22 o 
   0  11   3       55.07       43.12     11.73 o 
   1  11   3      115.70      122.92      8.84 o 
   2  11   3       19.97       20.96     10.05 o 
   3  11   3      155.89      170.95     17.61 o 
   4  11   3       77.40       73.79      5.63 o 
   5  11   3      277.81      283.78     16.91 o 
   6  11   3        7.66        2.03      9.94 o 
   7  11   3       60.25       45.28     20.48 o 
   8  11   3        3.51        1.93     10.46 o 
  -8  12   3       34.55       39.17     16.92 o 
  -7  12   3        7.60        1.92     13.09 o 
  -6  12   3      290.49      305.72     33.69 o 
  -5  12   3        8.46       19.39     25.01 o 
  -4  12   3       58.52       41.85     18.88 o 
  -3  12   3        6.87       16.33     13.78 o 
  -2  12   3       99.27       83.70     32.66 o 
  -1  12   3       46.38       50.53     19.90 o 
   0  12   3      434.98      450.28     20.11 o 
   1  12   3       76.97       70.01     13.94 o 
   2  12   3      539.05      568.11     23.66 o 
   3  12   3       11.48        5.22      9.07 o 
   4  12   3      424.27      439.06     18.61 o 
   5  12   3       11.79        9.93      9.75 o 
   6  12   3       81.00       64.42     28.72 o 
   7  12   3        2.86       -2.58      6.95 o 
  -8  13   3       22.15       29.58     19.30 o 
  -7  13   3        5.40       10.15     19.13 o 
  -6  13   3       41.53       37.29     19.90 o 
  -5  13   3       41.50       43.38     35.22 o 
  -4  13   3       33.68       32.66     19.39 o 
  -3  13   3      406.77      359.31     31.64 o 
  -2  13   3      156.87      122.49     39.30 o 
  -1  13   3       40.59       21.44     19.90 o 
   0  13   3       66.02       78.99     14.78 o 
   1  13   3      495.99      502.40     18.24 o 
   2  13   3      170.56      174.93     12.28 o 
   3  13   3      123.23      127.86     10.65 o 
   4  13   3       80.05       80.54      9.22 o 
   5  13   3      145.37      151.90     20.20 o 
   6  13   3       39.63       25.06     16.19 o 
   7  13   3       25.40       23.61     13.59 o 
  -7  14   3       64.71       69.07     25.51 o 
  -6  14   3        2.15        8.02     11.23 o 
  -5  14   3      127.61      164.34     22.39 o 
  -4  14   3        8.94        8.68     14.29 o 
  -3  14   3      320.25      331.24     32.15 o 
  -2  14   3       13.88       28.58     27.05 o 
  -1  14   3       95.16       64.82     22.46 o 
   0  14   3       31.29       27.77      8.79 o 
   1  14   3      410.14      420.46     20.93 o 
   2  14   3       96.30       97.76     10.02 o 
   3  14   3      227.96      254.11     12.78 o 
   4  14   3       14.62       11.70      7.06 o 
   5  14   3       51.19       70.21     19.79 o 
   6  14   3        6.71        4.71      9.31 o 
  -7  15   3        1.04       16.14     13.66 o 
  -6  15   3       47.25       62.47     25.71 o 
  -5  15   3       25.98       17.81     15.06 o 
  -4  15   3      151.31      172.47     19.13 o 
  -3  15   3       55.28       27.45     16.59 o 
  -2  15   3      392.30      372.58     35.73 o 
  -1  15   3       18.36       10.72     29.60 o 
   0  15   3      454.80      478.77     20.15 o 
   1  15   3       77.09       85.21     11.06 o 
   2  15   3      179.05      205.84     13.57 o 
   3  15   3        0.32        2.27      6.25 o 
   4  15   3       92.69       79.80     12.71 o 
   5  15   3        7.45        9.57      9.63 o 
   6  15   3       79.78       86.82     28.02 o 
  -6  16   3       31.06       30.46     17.09 o 
  -5  16   3       77.96       41.27     29.35 o 
  -4  16   3       21.22        9.04     12.45 o 
  -3  16   3       91.00      134.58     24.50 o 
  -2  16   3       81.42       77.37     15.91 o 
  -1  16   3       96.44      115.64     20.42 o 
   0  16   3       59.05       81.08     14.16 o 
   1  16   3      130.72      138.67     12.24 o 
   2  16   3       14.63       20.83      8.08 o 
   3  16   3       70.14       85.18     10.48 o 
   4  16   3       11.15       14.15     10.09 o 
   5  16   3       61.03       53.20     36.75 o 
  -5  17   3       64.41       21.91     18.63 o 
  -4  17   3       17.35       10.72     16.35 o 
  -3  17   3      101.47       55.43     55.38 o 
  -2  17   3       22.98       18.43     19.39 o 
  -1  17   3       80.04       63.38     40.06 o 
   0  17   3       59.50       63.80     24.50 o 
   1  17   3      104.40      135.42     14.16 o 
   2  17   3       31.14       39.74     13.01 o 
   3  17   3       66.99       74.44     15.66 o 
   4  17   3       15.37       11.24     17.93 o 
  -4  18   3       37.51       20.02     18.12 o 
  -3  18   3        7.20        1.13     13.78 o 
  -2  18   3       95.39      124.21     18.74 o 
  -1  18   3       10.03       -1.84     10.28 o 
   0  18   3       87.28       39.27     25.52 o 
   1  18   3        4.53        4.47      7.34 o 
   2  18   3       48.73       53.08     11.37 o 
   3  18   3        4.12        6.27      6.90 o 
  -3  19   3       93.44       31.32     30.62 o 
  -2  19   3        1.29       12.66     12.37 o 
  -1  19   3       65.82       43.81     24.75 o 
   0  19   3        0.53       10.83     11.36 o 
   1  19   3       98.18      104.51     12.24 o 
   2  19   3        0.35        0.85      7.21 o 
 -10   0   4      112.45      105.86     24.24 o 
  -8   0   4      658.73      701.77     38.79 o 
  -6   0   4      476.61      477.21     23.99 o 
  -4   0   4     1700.84     1716.92     43.38 o 
  -2   0   4     8988.89     9903.43    219.97 o 
   0   0   4      542.13      625.73     15.31 o 
   2   0   4     1574.08     1598.62     22.84 o 
   4   0   4     1523.11     1498.20     28.54 o 
   6   0   4     1445.63     1481.83     46.19 o 
   8   0   4       29.32       24.50     22.46 o 
 -10   1   4        7.73        1.92      8.91 o 
  -9   1   4      131.97      155.46     18.77 o 
  -8   1   4      147.67      164.55     19.86 o 
  -7   1   4      281.82      306.42     20.17 o 
  -6   1   4       89.45      100.77     12.67 o 
  -5   1   4     1568.36     1594.55     40.14 o 
  -4   1   4      136.66      146.79     10.38 o 
  -3   1   4      112.91       99.52     10.75 o 
  -2   1   4     1043.04     1077.62     18.09 o 
  -1   1   4     2449.67     2453.52     38.80 o 
   0   1   4      839.25      819.25     22.20 o 
   1   1   4     1738.45     1663.47     21.68 o 
   2   1   4      413.62      443.72      6.67 o 
   3   1   4      732.16      780.21     11.22 o 
   4   1   4       91.24       88.41      4.58 o 
   5   1   4      127.11      132.71      7.07 o 
   6   1   4      349.33      363.51     10.59 o 
   7   1   4       83.32       90.75     13.21 o 
   8   1   4        8.48       11.13     10.18 o 
   9   1   4        1.42       12.07     12.28 o 
 -10   2   4        7.76        1.57      6.95 o 
  -9   2   4       88.47      106.47     20.15 o 
  -8   2   4       36.81       25.71     14.51 o 
  -7   2   4       39.90       40.62     12.34 o 
  -6   2   4      184.20      173.96     14.83 o 
  -5   2   4     1563.09     1587.56     40.32 o 
  -4   2   4      868.08      915.71     19.76 o 
  -3   2   4     1756.21     1695.02     30.82 o 
  -2   2   4      104.29       95.48      7.88 o 
  -1   2   4     6829.90     7251.78    196.50 o 
   0   2   4       92.98       90.47      2.75 o 
   1   2   4      617.61      574.49      6.82 o 
   2   2   4      890.63      948.51     14.55 o 
   3   2   4      756.62      776.42     10.32 o 
   4   2   4      460.08      466.82      8.16 o 
   5   2   4       14.47       14.97      3.85 o 
   6   2   4       27.13       30.57      4.94 o 
   7   2   4       45.09       43.57     11.71 o 
   8   2   4        5.83       -2.26      7.19 o 
   9   2   4       13.93       19.86     13.21 o 
 -10   3   4       30.53       21.85     11.72 o 
  -9   3   4       17.07        2.20      4.33 o 
  -8   3   4        5.36        4.96      8.48 o 
  -7   3   4      286.48      295.53     20.49 o 
  -6   3   4      555.24      582.65     27.56 o 
  -5   3   4       39.00       49.42      9.13 o 
  -4   3   4     1562.54     1522.14     31.50 o 
  -3   3   4       24.68       18.42      6.31 o 
  -2   3   4     1887.05     1834.64     52.57 o 
  -1   3   4      205.73      215.32      5.51 o 
   0   3   4     2944.75     2924.04     52.86 o 
   1   3   4      123.45      111.77      8.66 o 
   2   3   4     4234.80     4493.13     75.12 o 
   3   3   4       89.48      100.91      4.54 o 
   4   3   4      940.21      963.55     14.20 o 
   5   3   4       50.02       61.20      4.98 o 
   6   3   4      131.69      138.34      7.79 o 
   7   3   4       28.01       28.07     14.22 o 
   8   3   4       35.11       24.67     11.72 o 
   9   3   4        3.34       -3.19     15.82 o 
 -10   4   4        0.48        0.79      7.17 o 
  -9   4   4      107.48      113.95     21.40 o 
  -8   4   4       13.80       14.71     12.41 o 
  -7   4   4      238.10      229.87     25.71 o 
  -6   4   4        7.68       11.83      7.34 o 
  -5   4   4      172.18      166.86     10.90 o 
  -4   4   4      172.26      162.31      9.20 o 
  -3   4   4     2425.26     2385.58     31.55 o 
  -2   4   4       98.90       96.08      4.49 o 
  -1   4   4     4926.59     4657.34    150.82 o 
   0   4   4      519.20      510.00     15.46 o 
   1   4   4     1017.14      960.40     21.89 o 
   2   4   4      747.04      786.88     13.31 o 
   3   4   4      413.57      410.69      8.42 o 
   4   4   4       45.03       45.32      5.14 o 
   5   4   4      173.19      180.67      7.00 o 
   6   4   4        8.10       12.89      4.85 o 
   7   4   4      138.85      146.99     14.72 o 
   8   4   4        4.47        6.32      6.54 o 
   9   4   4       27.27       12.07      9.46 o 
 -10   5   4       10.59        4.59     12.27 o 
  -9   5   4       42.82       42.87     20.93 o 
  -8   5   4       33.82       22.27      5.02 o 
  -7   5   4       89.13       70.59      6.79 o 
  -6   5   4      413.53      397.01     19.38 o 
  -5   5   4      212.08      207.80      8.75 o 
  -4   5   4     1151.18     1149.49     20.80 o 
  -3   5   4      225.31      207.94      9.48 o 
  -2   5   4     1644.21     1596.35     52.82 o 
  -1   5   4      478.83      458.94     13.49 o 
   0   5   4     1023.38      978.29     23.02 o 
   1   5   4      344.33      331.02      6.91 o 
   2   5   4      472.31      476.88     10.62 o 
   3   5   4      293.39      281.52     10.23 o 
   4   5   4      368.93      392.67      8.71 o 
   5   5   4       20.48       19.72      4.49 o 
   6   5   4       58.13       56.23      5.43 o 
   7   5   4       93.60       79.64     13.35 o 
   8   5   4       31.91       21.75     10.18 o 
   9   5   4        0.82       -3.52      8.57 o 
 -10   6   4       25.95       17.88     18.60 o 
  -9   6   4       37.05       29.09     35.73 o 
  -8   6   4       13.27        8.79      7.15 o 
  -7   6   4       85.97       79.81      7.12 o 
  -6   6   4      223.53      216.32     12.25 o 
  -5   6   4      143.24      141.00      7.40 o 
  -4   6   4      562.71      552.28     13.91 o 
  -3   6   4      419.48      406.70     14.95 o 
  -2   6   4      874.15      864.16     25.29 o 
  -1   6   4     1787.63     1832.67     33.93 o 
   0   6   4     1342.94     1322.12     29.43 o 
   1   6   4     1677.19     1723.74     22.83 o 
   2   6   4      599.00      580.83     11.81 o 
   3   6   4      159.42      163.37      6.80 o 
   4   6   4      335.90      323.56      7.40 o 
   5   6   4      193.23      196.66      6.54 o 
   6   6   4      166.31      174.81     12.65 o 
   7   6   4       34.36       44.80     12.09 o 
   8   6   4       66.92       47.04     19.11 o 
   9   6   4        8.66       22.74     21.44 o 
 -10   7   4        3.69       -4.64     12.25 o 
  -9   7   4      161.53      160.26     29.60 o 
  -8   7   4        3.71       -1.02     11.74 o 
  -7   7   4      199.53      169.38     28.58 o 
  -6   7   4        4.03        1.57      4.42 o 
  -5   7   4      278.09      272.51      9.67 o 
  -4   7   4      339.96      316.35     10.86 o 
  -3   7   4     1356.05     1300.29     37.51 o 
  -2   7   4      212.33      213.41      9.97 o 
  -1   7   4     4538.50     4686.20     84.81 o 
   0   7   4      248.52      237.24     18.88 o 
   1   7   4     1851.02     1891.59     27.90 o 
   2   7   4      313.19      330.46     10.52 o 
   3   7   4     1510.27     1560.14     29.33 o 
   4   7   4       49.93       43.77      3.70 o 
   5   7   4      433.00      409.07     22.03 o 
   6   7   4        5.08        2.07      4.98 o 
   7   7   4       82.05       67.96     24.04 o 
   8   7   4        3.42       -2.40      9.26 o 
  -9   8   4       36.88       33.95     13.49 o 
  -8   8   4       74.36       83.19     37.26 o 
  -7   8   4        0.07        1.88      3.02 o 
  -6   8   4      176.49      172.88     10.04 o 
  -5   8   4       60.45       57.03      9.57 o 
  -4   8   4      240.56      238.31     13.10 o 
  -3   8   4       32.41       35.85      8.70 o 
  -2   8   4       59.34       56.77      7.15 o 
  -1   8   4      181.17      199.59     14.61 o 
   0   8   4      261.92      251.88     12.73 o 
   1   8   4       15.21       12.37      4.14 o 
   2   8   4     1100.22     1079.45     21.43 o 
   3   8   4      150.03      156.37     10.60 o 
   4   8   4      382.34      409.68     14.63 o 
   5   8   4       41.08       35.62      4.47 o 
   6   8   4      164.90      177.81     18.20 o 
   7   8   4       28.01       14.80      8.59 o 
   8   8   4       36.27       19.27     10.27 o 
  -9   9   4       25.31       24.05     16.29 o 
  -8   9   4       26.76       38.79     19.90 o 
  -7   9   4      125.50      136.78     24.50 o 
  -6   9   4      114.50      115.10     12.25 o 
  -5   9   4      373.21      364.58     15.37 o 
  -4   9   4      264.76      265.14     15.31 o 
  -3   9   4      839.06      813.54     22.24 o 
  -2   9   4      289.06      294.26     12.98 o 
  -1   9   4      193.65      185.73     17.10 o 
   0   9   4       50.55       31.45      8.66 o 
   1   9   4      557.03      570.63     14.82 o 
   2   9   4      262.00      269.19     13.54 o 
   3   9   4       53.29       67.61      6.64 o 
   4   9   4       36.55       48.02      7.76 o 
   5   9   4      101.69       96.44      5.90 o 
   6   9   4       87.78       89.67     12.94 o 
   7   9   4       38.63       39.13     13.07 o 
   8   9   4       27.67       11.40     12.05 o 
  -9  10   4       47.49       76.23     20.42 o 
  -8  10   4       12.46       17.86     19.90 o 
  -7  10   4      240.71      249.58     48.49 o 
  -6  10   4       55.24       56.89      5.84 o 
  -5  10   4      747.91      781.08     23.32 o 
  -4  10   4       29.32       34.19      6.55 o 
  -3  10   4      212.37      201.32     12.10 o 
  -2  10   4       46.28       38.77      8.72 o 
  -1  10   4      144.21      146.90     15.11 o 
   0  10   4      350.41      372.75     16.43 o 
   1  10   4      380.06      382.45     10.66 o 
   2  10   4       59.43       64.00      6.11 o 
   3  10   4      454.90      481.68     16.34 o 
   4  10   4      175.48      160.15     14.96 o 
   5  10   4       85.76       74.17     12.23 o 
   6  10   4       14.48        0.41      9.75 o 
   7  10   4       19.26       13.59      9.28 o 
   8  10   4        3.97       -0.82      9.43 o 
  -9  11   4        0.75       12.93     15.39 o 
  -8  11   4       52.67       60.78     19.73 o 
  -7  11   4       11.10       -6.63     28.07 o 
  -6  11   4       54.03       61.76     21.44 o 
  -5  11   4      249.95      237.12     18.12 o 
  -4  11   4       37.95       48.83     11.40 o 
  -3  11   4        0.54       -4.97      4.97 o 
  -2  11   4      115.43      111.95     12.02 o 
  -1  11   4       10.18        6.86      7.15 o 
   0  11   4       21.24       36.43     12.98 o 
   1  11   4       16.88       16.70      6.75 o 
   2  11   4      515.31      489.90     15.74 o 
   3  11   4       21.11       13.17      8.49 o 
   4  11   4      170.77      170.84     16.30 o 
   5  11   4       17.61       10.07      2.23 o 
   6  11   4      146.41      162.66     14.76 o 
   7  11   4        0.45       -2.22     10.24 o 
  -8  12   4       20.24       40.18     19.13 o 
  -7  12   4      244.07      253.66     36.75 o 
  -6  12   4       12.79       32.15     19.39 o 
  -5  12   4       79.87       89.32     36.75 o 
  -4  12   4      117.94      125.40     10.45 o 
  -3  12   4      374.93      387.73     16.46 o 
  -2  12   4       79.70       73.72     19.14 o 
  -1  12   4      100.01      107.13     12.28 o 
   0  12   4      119.41      138.42     15.54 o 
   1  12   4      685.01      687.27     19.17 o 
   2  12   4        9.19       13.55      8.34 o 
   3  12   4       55.08       66.36     14.10 o 
   4  12   4       19.45       25.92     11.61 o 
   5  12   4       91.73       95.28     15.31 o 
   6  12   4       20.50       20.86     10.14 o 
   7  12   4       27.65       10.09     11.32 o 
  -8  13   4       15.88       15.96     15.68 o 
  -7  13   4       61.11       50.27     43.38 o 
  -6  13   4      110.01      133.72     50.53 o 
  -5  13   4       38.26       67.37     23.48 o 
  -4  13   4      246.83      227.12     29.09 o 
  -3  13   4      291.73      279.18     30.62 o 
  -2  13   4       31.11        2.51     12.25 o 
  -1  13   4       46.71       18.43     24.24 o 
   0  13   4       97.29      107.18     37.26 o 
   1  13   4      121.07      139.94     12.50 o 
   2  13   4       47.92       53.07      7.65 o 
   3  13   4       38.98       65.54      8.96 o 
   4  13   4      119.78       97.68      7.96 o 
   5  13   4       47.89       31.72     16.33 o 
   6  13   4        3.01        2.19      9.06 o 
  -7  14   4       13.79        9.71     15.86 o 
  -6  14   4       91.74      125.55     53.59 o 
  -5  14   4       20.90       36.24     21.44 o 
  -4  14   4      192.04      219.46     48.49 o 
  -3  14   4       43.84       39.81     20.42 o 
  -2  14   4        7.14       18.88     29.60 o 
  -1  14   4        0.57      -11.23     16.33 o 
   0  14   4      139.32      135.25     27.05 o 
   1  14   4       25.83       29.87     12.42 o 
   2  14   4      142.59      161.80     17.95 o 
   3  14   4        0.16        0.04      4.27 o 
   4  14   4       73.98       64.99     16.92 o 
   5  14   4       11.69       12.21      8.87 o 
   6  14   4       29.72       22.00     11.13 o 
  -7  15   4       95.70      106.03     24.83 o 
  -6  15   4        8.94       -1.34     13.83 o 
  -5  15   4       75.35       70.43     25.52 o 
  -4  15   4       10.83       -8.68     30.62 o 
  -3  15   4      354.97      332.26     36.75 o 
  -2  15   4       10.10        8.17     17.35 o 
  -1  15   4      270.67      276.12     56.14 o 
   0  15   4       43.60       28.58     22.97 o 
   1  15   4      153.50      162.06     16.99 o 
   2  15   4        8.21        9.77      7.09 o 
   3  15   4      122.30      132.00     12.07 o 
   4  15   4        3.40       -1.28      6.05 o 
   5  15   4      113.91      112.65     15.24 o 
  -6  16   4       31.00        9.94     18.03 o 
  -5  16   4       30.83       19.48     14.80 o 
  -4  16   4       54.92       22.59     26.54 o 
  -3  16   4       70.49       75.54     25.52 o 
  -2  16   4      106.54      117.90     29.09 o 
  -1  16   4       22.16       21.44     35.73 o 
   0  16   4      151.81      150.56     49.51 o 
   1  16   4      109.90       89.81     11.69 o 
   2  16   4      114.24      135.24     11.93 o 
   3  16   4       23.25       25.25      8.11 o 
   4  16   4       51.57       44.30     11.86 o 
   5  16   4       27.92       53.59     26.03 o 
  -5  17   4       29.40       10.21     13.50 o 
  -4  17   4       61.74       25.81     25.01 o 
  -3  17   4       22.19        7.33     16.64 o 
  -2  17   4      108.57       42.82     46.44 o 
  -1  17   4       33.22       19.50     23.22 o 
   0  17   4      122.90      117.49     19.42 o 
   1  17   4       46.24       33.91     14.82 o 
   2  17   4       69.03       58.46     10.53 o 
   3  17   4        2.26       -1.52      7.28 o 
   4  17   4       15.98       41.34     29.09 o 
  -4  18   4        1.39       -7.00     12.45 o 
  -3  18   4       70.73       15.88     19.62 o 
  -2  18   4        3.12       13.02     13.24 o 
  -1  18   4       79.08       31.30     26.80 o 
   0  18   4        1.57        2.28      8.66 o 
   1  18   4       23.92       19.37     16.39 o 
   2  18   4        5.08       10.61      8.48 o 
   3  18   4       25.12       20.93     25.52 o 
  -2  19   4       42.46       23.06     24.27 o 
  -1  19   4        3.99        3.77     16.50 o 
   0  19   4      101.00      116.67     19.70 o 
   1  19   4        1.55        3.85      9.38 o 
  -9   0   5      534.22      584.39     40.83 o 
  -7   0   5      246.70      258.25     23.48 o 
  -5   0   5     1170.34     1189.19     37.26 o 
  -3   0   5     2316.40     2390.63     64.31 o 
  -1   0   5     6043.84     6621.68    149.03 o 
   1   0   5      143.27      155.50      7.75 o 
   3   0   5      750.41      774.69     14.86 o 
   5   0   5      984.82     1056.34     25.63 o 
   7   0   5      129.11       88.36     80.64 o 
   9   0   5       26.83       57.16     18.37 o 
 -10   1   5       30.96       28.36     27.61 o 
  -9   1   5      221.59      225.58     25.43 o 
  -8   1   5        5.88        1.23      8.84 o 
  -7   1   5       47.93       51.88     13.06 o 
  -6   1   5      241.09      234.13     13.70 o 
  -5   1   5       18.55       13.08      6.83 o 
  -4   1   5       78.98       70.73      8.07 o 
  -3   1   5      232.30      237.87      8.57 o 
  -2   1   5      467.15      488.24     12.35 o 
  -1   1   5      398.59      446.83      9.89 o 
   0   1   5      110.25      104.05      6.23 o 
   1   1   5       18.74       20.74      3.67 o 
   2   1   5     1185.21     1278.92     14.18 o 
   3   1   5       71.34       79.19      3.74 o 
   4   1   5      297.86      319.72      7.97 o 
   5   1   5      180.14      208.30      7.61 o 
   6   1   5      264.59      288.54     11.04 o 
   7   1   5       46.53       27.72     17.04 o 
   8   1   5       20.42       12.67     10.18 o 
   9   1   5        2.15       16.33     12.41 o 
 -10   2   5        9.12       11.23     13.17 o 
  -9   2   5        1.63        3.07     14.55 o 
  -8   2   5       10.89        8.06      9.92 o 
  -7   2   5      145.20      144.67     16.61 o 
  -6   2   5       96.28       93.85     10.61 o 
  -5   2   5      443.29      445.28     15.82 o 
  -4   2   5      178.22      183.00     13.98 o 
  -3   2   5      372.69      365.13     10.30 o 
  -2   2   5     1737.81     1796.46     30.59 o 
  -1   2   5       37.69       44.95      4.76 o 
   0   2   5      572.61      585.80      8.39 o 
   1   2   5       55.72       55.44      3.76 o 
   2   2   5     1877.20     2026.20     21.21 o 
   3   2   5       45.67       48.46      4.03 o 
   4   2   5      247.05      269.16      7.83 o 
   5   2   5        9.11        5.04      3.12 o 
   6   2   5      150.60      158.28      7.53 o 
   7   2   5       46.16       52.47      9.55 o 
   8   2   5        7.17        9.57      7.19 o 
   9   2   5        5.90        3.38      8.65 o 
 -10   3   5        8.62        6.90     16.28 o 
  -9   3   5       53.36       68.68     18.91 o 
  -8   3   5       18.87       12.20     17.84 o 
  -7   3   5      340.10      346.63     21.40 o 
  -6   3   5       15.38       12.18      9.08 o 
  -5   3   5      783.53      823.54     24.71 o 
  -4   3   5      176.81      174.46     10.13 o 
  -3   3   5       93.05       91.89      8.30 o 
  -2   3   5       59.81       51.95      9.44 o 
  -1   3   5     1337.42     1393.70     19.55 o 
   0   3   5      309.75      310.56     12.65 o 
   1   3   5     1827.82     1909.57     40.59 o 
   2   3   5      234.00      244.22      5.01 o 
   3   3   5      865.31      903.85     16.06 o 
   4   3   5       87.70       91.45      5.50 o 
   5   3   5       78.58       87.89      6.77 o 
   6   3   5       11.18       12.68      3.69 o 
   7   3   5       45.74       40.43     10.63 o 
   8   3   5        6.42        4.03      8.01 o 
 -10   4   5       59.40       57.92     18.00 o 
  -9   4   5        5.29        8.79     11.17 o 
  -8   4   5       27.41       16.31     18.63 o 
  -7   4   5        0.85        1.94      8.07 o 
  -6   4   5        3.06        5.46      6.50 o 
  -5   4   5      156.81      145.31     16.67 o 
  -4   4   5       95.17       88.02     10.24 o 
  -3   4   5       47.87       46.64      5.01 o 
  -2   4   5      293.70      287.85      8.43 o 
  -1   4   5      102.28       95.23      7.84 o 
   0   4   5       93.63       91.88      7.75 o 
   1   4   5      206.32      203.27     22.20 o 
   2   4   5      575.45      565.48     11.85 o 
   3   4   5       34.65       34.23      3.13 o 
   4   4   5      740.70      791.99     15.14 o 
   5   4   5       36.49       51.34      4.64 o 
   6   4   5      234.58      230.21      9.26 o 
   7   4   5        3.06       -0.86      7.23 o 
   8   4   5       33.43       36.97     12.58 o 
 -10   5   5       11.90        0.00     34.71 o 
  -9   5   5       32.16       13.24     16.41 o 
  -8   5   5        0.67        5.45      5.64 o 
  -7   5   5      119.52      122.20     11.48 o 
  -6   5   5       46.93       39.29      6.93 o 
  -5   5   5       34.40       34.52      7.38 o 
  -4   5   5       20.17       22.76      4.32 o 
  -3   5   5      146.20      125.76     16.55 o 
  -2   5   5      113.62      112.99     10.17 o 
  -1   5   5      670.81      676.76     19.62 o 
   0   5   5      456.19      461.80     14.80 o 
   1   5   5     1567.28     1630.49     35.74 o 
   2   5   5      229.93      232.00      6.44 o 
   3   5   5      388.90      413.03     10.84 o 
   4   5   5      128.96      133.64      5.63 o 
   5   5   5       78.20       85.03      5.51 o 
   6   5   5       53.53       61.89      6.25 o 
   7   5   5       27.84       14.89     10.42 o 
   8   5   5        3.34        0.67      6.60 o 
 -10   6   5        4.46        2.14      9.25 o 
  -9   6   5       44.24       47.98     22.97 o 
  -8   6   5       41.11       33.57     18.88 o 
  -7   6   5       90.08       73.21      9.49 o 
  -6   6   5       87.01       89.48      7.89 o 
  -5   6   5       35.40       24.57      5.93 o 
  -4   6   5      354.72      365.58     20.16 o 
  -3   6   5       71.48       71.94      8.14 o 
  -2   6   5      701.28      728.46     26.09 o 
  -1   6   5      508.86      527.61     22.20 o 
   0   6   5      696.01      637.57     27.82 o 
   1   6   5      416.40      450.27     16.08 o 
   2   6   5      289.10      286.65      6.96 o 
   3   6   5      537.97      587.64     15.89 o 
   4   6   5      267.14      268.05      9.68 o 
   5   6   5       53.71       52.15      6.11 o 
   6   6   5       65.42       68.23      6.31 o 
   7   6   5       44.06       40.36     16.71 o 
   8   6   5       17.13        2.29      7.42 o 
 -10   7   5       34.67       30.31     14.06 o 
  -9   7   5        2.80       10.21     17.86 o 
  -8   7   5      122.80       98.62     12.25 o 
  -7   7   5       39.56       31.28     18.88 o 
  -6   7   5      280.10      283.99     14.44 o 
  -5   7   5       27.22       33.79      8.57 o 
  -4   7   5     1075.06     1081.86     24.82 o 
  -3   7   5       13.18       11.50      7.75 o 
  -2   7   5     1740.32     1817.42     36.88 o 
  -1   7   5       12.79       12.91      9.16 o 
   0   7   5      213.75      219.21     12.02 o 
   1   7   5      376.03      384.46     15.91 o 
   2   7   5      387.38      405.69      9.39 o 
   3   7   5       37.74       34.16      4.12 o 
   4   7   5      233.84      240.64      7.83 o 
   5   7   5       41.51       37.00      5.40 o 
   6   7   5      234.86      240.42     14.89 o 
   7   7   5        1.45       10.85      6.94 o 
   8   7   5       36.46       27.70     14.16 o 
  -9   8   5       42.11       53.59     38.28 o 
  -8   8   5       38.44       23.99     20.42 o 
  -7   8   5      131.62      128.86     10.63 o 
  -6   8   5      121.81      115.17     11.36 o 
  -5   8   5      379.24      371.30     17.15 o 
  -4   8   5       10.11       14.97      9.63 o 
  -3   8   5       81.64       99.53     12.05 o 
  -2   8   5      308.85      333.19     14.14 o 
  -1   8   5      289.14      289.84     17.67 o 
   0   8   5       15.40       16.83      7.83 o 
   1   8   5      398.35      406.26     19.49 o 
   2   8   5        1.61       -0.08      3.14 o 
   3   8   5       78.98       81.75      8.64 o 
   4   8   5       11.17       11.72      7.33 o 
   5   8   5       98.16       93.56      7.54 o 
   6   8   5       17.32       15.67     10.19 o 
   7   8   5       17.13       18.66      9.61 o 
   8   8   5        6.78        4.43      8.07 o 
  -9   9   5       35.86       35.22     23.48 o 
  -8   9   5       19.20       20.42     17.86 o 
  -7   9   5       24.02       19.89      7.87 o 
  -6   9   5       55.02       52.44     12.76 o 
  -5   9   5      345.92      350.81     17.63 o 
  -4   9   5      340.93      333.56     19.89 o 
  -3   9   5      115.06      128.01     16.07 o 
  -2   9   5      209.61      210.64     12.52 o 
  -1   9   5       62.47       69.00     13.35 o 
   0   9   5      252.17      275.56     14.81 o 
   1   9   5       45.36       52.17     17.36 o 
   2   9   5      379.91      378.81     11.44 o 
   3   9   5       55.90       53.77      7.27 o 
   4   9   5      327.12      343.33     14.15 o 
   5   9   5       14.72       12.56      4.39 o 
   6   9   5       25.33       10.09      6.89 o 
   7   9   5        6.96        8.77     11.48 o 
  -9  10   5        9.75       21.95     21.44 o 
  -8  10   5       44.43       51.55     38.79 o 
  -7  10   5      136.46      123.23     18.88 o 
  -6  10   5      284.42      283.46     15.92 o 
  -5  10   5        9.59        8.97      6.41 o 
  -4  10   5      284.83      296.81     17.64 o 
  -3  10   5      113.02      101.14     11.55 o 
  -2  10   5      138.37      137.34     11.75 o 
  -1  10   5       91.79       81.40     14.97 o 
   0  10   5      446.29      478.96     21.75 o 
   1  10   5      148.56      171.61     18.31 o 
   2  10   5      498.65      493.76     18.59 o 
   3  10   5       20.60       24.22      7.33 o 
   4  10   5       44.62       41.66      9.20 o 
   5  10   5        7.22        6.45      4.44 o 
   6  10   5       40.77       24.21     12.46 o 
   7  10   5       10.17        9.80     10.44 o 
  -8  11   5        0.10       -4.59     28.58 o 
  -7  11   5       79.10      103.61     24.50 o 
  -6  11   5       17.99       15.78      5.78 o 
  -5  11   5        6.75        8.92      9.45 o 
  -4  11   5      115.44      123.84     10.75 o 
  -3  11   5      405.57      407.79     17.07 o 
  -2  11   5       10.05        8.34      8.18 o 
  -1  11   5       86.60       87.59     12.21 o 
   0  11   5       11.95        1.50     12.06 o 
   1  11   5      186.80      184.03     17.10 o 
   2  11   5      262.57      259.11     11.88 o 
   3  11   5       28.38       24.37      6.90 o 
   4  11   5        6.61        1.08     12.50 o 
   5  11   5       23.87       17.80      9.73 o 
   6  11   5        2.40       -3.31      8.50 o 
   7  11   5       14.10       -0.84     12.21 o 
  -8  12   5      104.01       65.33     30.62 o 
  -7  12   5        8.50       30.11     20.93 o 
  -6  12   5      163.50      161.76     11.39 o 
  -5  12   5        8.94       14.94      9.91 o 
  -4  12   5      301.58      315.74     15.43 o 
  -3  12   5       69.50       65.98     14.17 o 
  -2  12   5      129.95      154.99     18.88 o 
  -1  12   5       35.02       31.70      9.58 o 
   0  12   5      583.00      614.13     24.27 o 
   1  12   5       22.49        5.88     17.56 o 
   2  12   5       51.43       50.58      8.32 o 
   3  12   5       24.25       17.77      9.16 o 
   4  12   5       98.23       92.62     13.59 o 
   5  12   5        7.79       11.98      9.95 o 
   6  12   5        9.73        8.58     15.07 o 
  -7  13   5       53.96       67.37     29.09 o 
  -6  13   5       17.62       18.37     31.13 o 
  -5  13   5      160.82      176.03     13.53 o 
  -4  13   5       99.96      123.04     13.06 o 
  -3  13   5      154.03      169.42     18.76 o 
  -2  13   5       54.99       53.62     15.33 o 
  -1  13   5       13.42       12.65     12.09 o 
   0  13   5      146.15      159.49     16.78 o 
   1  13   5      177.40      203.72     29.86 o 
   2  13   5        1.44        3.23      6.12 o 
   3  13   5       30.89       13.58     10.73 o 
   4  13   5       54.14       57.37     24.50 o 
   5  13   5        5.24       -6.63     16.84 o 
   6  13   5       10.40       -0.96     14.10 o 
  -7  14   5       65.85       99.52     54.10 o 
  -6  14   5       26.68       35.22     23.99 o 
  -5  14   5       44.71       54.10     23.99 o 
  -4  14   5       24.09        5.49     11.99 o 
  -3  14   5       92.88      104.97     15.31 o 
  -2  14   5       20.81       22.56     10.66 o 
  -1  14   5        8.45       19.31     14.55 o 
   0  14   5       20.22       13.96     12.39 o 
   1  14   5      184.35      167.40     31.64 o 
   2  14   5        0.12        1.24      4.87 o 
   3  14   5      125.19      132.44     28.84 o 
   4  14   5        2.34        1.02      6.47 o 
   5  14   5       38.04       67.88     41.85 o 
  -6  15   5       37.73       38.79     23.48 o 
  -5  15   5        1.39       -1.53     17.35 o 
  -4  15   5      236.52      266.93     54.10 o 
  -3  15   5        3.95       14.29     16.84 o 
  -2  15   5      209.32      190.88     33.17 o 
  -1  15   5       11.08        5.10     29.09 o 
   0  15   5      194.53      190.37     52.57 o 
   1  15   5       11.94       -4.08     20.42 o 
   2  15   5       87.92       89.70     15.31 o 
   3  15   5        5.00       10.33      5.88 o 
   4  15   5       89.74       44.91     57.16 o 
   5  15   5        5.62        7.15     23.48 o 
  -6  16   5        4.45       11.24     11.84 o 
  -5  16   5       65.88       59.20     23.99 o 
  -4  16   5        2.21       -2.04     28.07 o 
  -3  16   5       67.35       82.17     27.56 o 
  -2  16   5       11.58       17.86     20.42 o 
  -1  16   5      104.72      121.47     29.60 o 
   0  16   5       81.32       52.57     43.89 o 
   1  16   5       81.52       52.06     46.44 o 
   2  16   5       24.17       15.08      6.53 o 
   3  16   5        7.94       16.95      9.43 o 
   4  16   5       22.74       26.54     29.09 o 
  -5  17   5       24.52       10.55     13.86 o 
  -4  17   5        4.68        8.68     30.62 o 
  -3  17   5       63.07       54.61     45.42 o 
  -2  17   5       28.76       34.71     24.50 o 
  -1  17   5       50.41       15.31     23.99 o 
   0  17   5       10.29       24.50     20.93 o 
   1  17   5       57.94       53.08     28.07 o 
   2  17   5       18.13       17.04     11.37 o 
   3  17   5       27.00       30.49     14.90 o 
  -3  18   5        0.44        7.06     16.13 o 
  -2  18   5       25.74       18.37     22.97 o 
  -1  18   5        0.76        4.08     16.33 o 
   0  18   5       32.42        9.02     12.06 o 
   1  18   5        3.64       15.78     11.55 o 
   2  18   5       33.23       20.61     16.80 o 
 -10   0   6      156.46      194.46     33.69 o 
  -8   0   6      168.93      165.87     24.50 o 
  -6   0   6      464.74      506.30     39.30 o 
  -4   0   6     2138.12     2224.24     70.43 o 
  -2   0   6    10553.18    11337.09    274.07 o 
   0   0   6      383.98      395.55     16.84 o 
   2   0   6      980.89     1009.03     16.36 o 
   4   0   6      298.19      312.24     11.12 o 
   6   0   6      276.35      278.84     13.04 o 
   8   0   6       10.99       19.50     11.51 o 
 -10   1   6       16.42       18.21     14.97 o 
  -9   1   6       77.18      107.69     29.23 o 
  -8   1   6       10.75       11.16     13.13 o 
  -7   1   6      208.09      222.38     19.40 o 
  -6   1   6       90.12       94.23     17.86 o 
  -5   1   6      279.27      259.75     19.45 o 
  -4   1   6        8.31        9.31      8.79 o 
  -3   1   6      127.64      143.82      8.95 o 
  -2   1   6     2703.94     2975.12     51.00 o 
  -1   1   6      195.04      193.73      7.39 o 
   0   1   6      254.30      270.67      8.12 o 
   1   1   6      477.25      474.96      9.80 o 
   2   1   6       49.98       53.88      3.84 o 
   3   1   6      125.12      126.20      4.70 o 
   4   1   6       33.32       42.73      4.50 o 
   5   1   6       83.62       98.32      7.53 o 
   6   1   6       41.70       48.48      6.05 o 
   7   1   6       42.27       43.53      6.08 o 
   8   1   6        2.73        7.24      7.77 o 
 -10   2   6       42.59       63.03     21.08 o 
  -9   2   6       68.80       65.86     16.23 o 
  -8   2   6       34.31       16.17     18.63 o 
  -7   2   6       69.67       63.99     11.89 o 
  -6   2   6      171.98      193.01     16.33 o 
  -5   2   6      348.85      366.65     14.74 o 
  -4   2   6      299.84      292.82     12.64 o 
  -3   2   6       10.91       17.35      6.79 o 
  -2   2   6      134.77      132.73      9.19 o 
  -1   2   6      266.21      286.55      6.75 o 
   0   2   6      257.29      266.34      7.10 o 
   1   2   6      115.25      112.22      3.44 o 
   2   2   6       99.58      104.18      4.23 o 
   3   2   6      197.40      210.08      5.40 o 
   4   2   6      125.79      139.00      5.68 o 
   5   2   6      126.71      140.03      6.18 o 
   6   2   6       67.70       68.75      6.73 o 
   7   2   6       56.79       60.85      6.96 o 
   8   2   6       33.46       19.29      8.16 o 
 -10   3   6       57.20       82.66     22.72 o 
  -9   3   6        3.00       -0.51      8.11 o 
  -8   3   6      100.67       90.36     71.45 o 
  -7   3   6       90.84       97.44     12.93 o 
  -6   3   6      601.89      626.33     25.25 o 
  -5   3   6        4.28       -0.78      5.61 o 
  -4   3   6      325.59      326.01     17.46 o 
  -3   3   6      197.14      204.84      8.96 o 
  -2   3   6      386.22      375.55      9.96 o 
  -1   3   6      263.46      291.39      8.91 o 
   0   3   6      285.26      272.85     11.36 o 
   1   3   6       87.99       91.78     10.10 o 
   2   3   6      945.83      960.20     12.99 o 
   3   3   6       21.52       16.98      3.34 o 
   4   3   6      224.59      257.41      6.85 o 
   5   3   6       26.04       18.13      6.08 o 
   6   3   6      194.65      196.21      7.37 o 
   7   3   6        2.84        3.82      4.94 o 
   8   3   6       21.02       13.30      9.36 o 
 -10   4   6        0.62        7.38     12.78 o 
  -9   4   6        5.40       -1.94     11.89 o 
  -8   4   6       14.77       13.38     11.74 o 
  -7   4   6       88.34       85.65     12.86 o 
  -6   4   6       47.66       51.38     15.94 o 
  -5   4   6       92.26       98.46     12.76 o 
  -4   4   6      115.11      111.97      9.39 o 
  -3   4   6      218.55      228.95      7.49 o 
  -2   4   6       18.33       18.91      4.37 o 
  -1   4   6      235.87      230.45     12.80 o 
   0   4   6       23.40       19.52      6.67 o 
   1   4   6      313.75      322.91     15.29 o 
   2   4   6      125.17      126.85     11.98 o 
   3   4   6      255.75      269.70      6.80 o 
   4   4   6       19.68       26.70      5.38 o 
   5   4   6       66.60       74.91      5.59 o 
   6   4   6        4.14        3.25      5.22 o 
   7   4   6       44.26       47.12     16.28 o 
   8   4   6        1.24        3.51      6.66 o 
 -10   5   6       33.73      -10.68     10.97 o 
  -9   5   6        2.83       -2.07      3.70 o 
  -8   5   6       88.84       89.44      9.73 o 
  -7   5   6       22.79       19.17      6.31 o 
  -6   5   6       61.39       59.54      7.24 o 
  -5   5   6       36.10       44.03      9.81 o 
  -4   5   6      291.66      302.18     12.53 o 
  -3   5   6      106.45      102.28      5.85 o 
  -2   5   6      317.89      334.98     21.44 o 
  -1   5   6       71.42       79.56      8.57 o 
   0   5   6      370.91      412.72     26.03 o 
   1   5   6       66.00       67.64     11.74 o 
   2   5   6      161.02      173.17     11.89 o 
   3   5   6      137.10      136.05      4.87 o 
   4   5   6      299.34      327.24      8.57 o 
   5   5   6       31.60       22.61      5.11 o 
   6   5   6      155.08      156.46      9.21 o 
   7   5   6        5.49        7.95      8.73 o 
   8   5   6       23.28       16.92     11.43 o 
 -10   6   6       32.12        0.51     22.97 o 
  -9   6   6       36.54        5.10     20.93 o 
  -8   6   6       16.56       11.64      6.89 o 
  -7   6   6       75.83       46.31     22.10 o 
  -6   6   6      123.34      119.30     15.01 o 
  -5   6   6      152.83      152.50     13.44 o 
  -4   6   6      223.02      231.96     13.16 o 
  -3   6   6       49.71       48.93     14.29 o 
  -2   6   6      348.58      341.99     14.47 o 
  -1   6   6       16.69       22.75      8.30 o 
   0   6   6      356.16      379.43     18.06 o 
   1   6   6      266.78      298.72     18.12 o 
   2   6   6      201.15      222.38     13.50 o 
   3   6   6      135.22      144.91      6.82 o 
   4   6   6       84.80       96.76      6.26 o 
   5   6   6      114.99      123.75      5.90 o 
   6   6   6      102.26      100.15      8.18 o 
   7   6   6       26.25       16.02     11.16 o 
   8   6   6        5.14        8.81     10.04 o 
  -9   7   6       71.14        2.04     41.85 o 
  -8   7   6        7.41        4.21      7.75 o 
  -7   7   6       75.16       66.67     40.06 o 
  -6   7   6        1.19        2.83      5.10 o 
  -5   7   6      205.90      221.39     12.90 o 
  -4   7   6       59.18       59.50     14.55 o 
  -3   7   6      534.57      544.52     22.71 o 
  -2   7   6       98.71      114.66     16.33 o 
  -1   7   6      628.76      675.60     23.74 o 
   0   7   6      137.17      124.36     13.24 o 
   1   7   6      305.74      327.67     19.74 o 
   2   7   6        7.48        6.17      8.96 o 
   3   7   6      255.24      265.93     19.60 o 
   4   7   6       68.71       70.79      7.11 o 
   5   7   6      111.48      115.30      8.63 o 
   6   7   6        3.73        8.24      4.39 o 
   7   7   6       12.62       10.18     10.40 o 
  -9   8   6       41.76       41.34     23.48 o 
  -8   8   6       51.45       20.23     13.53 o 
  -7   8   6       19.16       17.12     11.74 o 
  -6   8   6       84.64      103.24     14.82 o 
  -5   8   6       20.81       11.27      9.30 o 
  -4   8   6      114.15      114.85     16.74 o 
  -3   8   6      114.29      117.90     10.74 o 
  -2   8   6      401.59      431.75     17.36 o 
  -1   8   6      124.84      128.04     13.19 o 
   0   8   6      429.12      432.48     29.60 o 
   1   8   6        3.51       21.16     11.99 o 
   2   8   6      500.95      557.52     25.21 o 
   3   8   6        1.41        1.22      2.85 o 
   4   8   6      215.98      219.98     11.35 o 
   5   8   6       17.47       12.15      4.65 o 
   6   8   6       46.11       25.56     11.42 o 
   7   8   6        2.47        3.30      8.64 o 
  -9   9   6        5.84       12.25     18.37 o 
  -8   9   6       12.94       -3.57     27.05 o 
  -7   9   6       41.95       31.48     11.05 o 
  -6   9   6      290.38      293.15     13.74 o 
  -5   9   6      304.37      317.84     19.13 o 
  -4   9   6      140.49      143.99     15.11 o 
  -3   9   6      217.03      234.40     15.14 o 
  -2   9   6      366.42      383.64     17.18 o 
  -1   9   6       85.76      105.67     11.42 o 
   0   9   6      124.35      136.61     21.19 o 
   1   9   6      393.46      435.13     19.86 o 
   2   9   6      239.88      259.53     17.29 o 
   3   9   6       59.60       58.49      4.95 o 
   4   9   6       15.01       10.52      6.28 o 
   5   9   6       17.85        9.69      4.27 o 
   6   9   6        4.51       -2.60      6.52 o 
   7   9   6       15.54       11.38     15.67 o 
  -8  10   6       37.34       34.20     37.26 o 
  -7  10   6      164.37      131.01     17.10 o 
  -6  10   6       30.98       29.67     10.48 o 
  -5  10   6      263.54      262.77     15.41 o 
  -4  10   6       63.46       58.39      9.95 o 
  -3  10   6      145.32      157.22     13.80 o 
  -2  10   6      162.43      170.44     16.33 o 
  -1  10   6      231.72      275.89     20.53 o 
   0  10   6      429.19      443.21     20.97 o 
   1  10   6      498.34      564.40     35.04 o 
   2  10   6       19.30       19.47     13.98 o 
   3  10   6      103.99      137.03     15.68 o 
   4  10   6       61.80       50.56     18.88 o 
   5  10   6       11.58       10.81      5.10 o 
   6  10   6        5.92        6.23     11.26 o 
   7  10   6        2.51       -5.88     13.50 o 
  -8  11   6       38.67       39.30     25.01 o 
  -7  11   6       15.37       12.21      9.32 o 
  -6  11   6        4.60       14.30     18.63 o 
  -5  11   6       50.40       44.41      8.76 o 
  -4  11   6      378.28      384.73     17.78 o 
  -3  11   6       16.46       17.76      9.59 o 
  -2  11   6      237.02      245.49     16.05 o 
  -1  11   6        8.16        3.24     13.76 o 
   0  11   6       76.26       99.60     16.59 o 
   1  11   6       10.71       13.63     13.85 o 
   2  11   6       64.00       49.65     14.20 o 
   3  11   6       62.29       52.08     21.41 o 
   4  11   6       71.78       93.25     39.54 o 
   5  11   6        2.58       10.81     11.48 o 
   6  11   6       13.88        7.59     13.53 o 
  -8  12   6        5.51        4.08     16.33 o 
  -7  12   6      173.32      160.77     30.62 o 
  -6  12   6        6.76        8.48     10.86 o 
  -5  12   6       91.06      105.34     11.00 o 
  -4  12   6        7.39        9.41      6.69 o 
  -3  12   6      201.77      220.49     18.63 o 
  -2  12   6       49.38       56.60     16.59 o 
  -1  12   6      359.95      405.75     22.88 o 
   0  12   6       17.00       14.22     13.44 o 
   1  12   6      190.79      234.67     19.00 o 
   2  12   6        1.41        4.77     11.40 o 
   3  12   6       77.02       73.27     26.52 o 
   4  12   6        4.92        4.59     10.21 o 
   5  12   6       18.42       13.23     15.06 o 
   6  12   6        0.95        6.60     15.44 o 
  -7  13   6       18.74       12.25     33.69 o 
  -6  13   6       71.03       62.54     13.50 o 
  -5  13   6       10.89       11.40      8.26 o 
  -4  13   6      279.40      274.16     25.54 o 
  -3  13   6       80.75       46.13     40.83 o 
  -2  13   6       84.53       60.60     53.59 o 
  -1  13   6       15.33       16.88     11.88 o 
   0  13   6      188.95      199.71     18.00 o 
   1  13   6       24.01       15.48     14.84 o 
   2  13   6      103.06      133.59     19.33 o 
   3  13   6       43.82       16.24     18.88 o 
   4  13   6       53.64       46.96     23.48 o 
   5  13   6       22.39       10.21     36.75 o 
  -7  14   6       10.20       51.04     38.79 o 
  -6  14   6       49.73       11.59     24.75 o 
  -5  14   6       32.27       29.76     10.00 o 
  -4  14   6      186.50      219.09     25.08 o 
  -3  14   6       17.38        6.49     13.17 o 
  -2  14   6       11.30        8.52     13.14 o 
  -1  14   6       52.08       22.31     22.09 o 
   0  14   6      266.99      300.46     26.29 o 
   1  14   6       63.26       16.97     17.86 o 
   2  14   6       65.57       37.56     40.06 o 
   3  14   6        2.68      -25.01     28.58 o 
   4  14   6       11.76       33.69     36.24 o 
   5  14   6        0.78       12.76     20.42 o 
  -6  15   6        0.36       12.76     16.84 o 
  -5  15   6       71.08       66.35     25.01 o 
  -4  15   6        3.77       -8.96     10.50 o 
  -3  15   6      178.75      205.92     26.28 o 
  -2  15   6       31.66        1.15     11.23 o 
  -1  15   6      152.72      194.69     30.88 o 
   0  15   6       13.16       -0.32     14.46 o 
   1  15   6       60.54       55.63     41.34 o 
   2  15   6        3.14       -2.55     32.15 o 
   3  15   6       63.20       50.02     30.11 o 
   4  15   6        1.49       -4.59     19.39 o 
  -5  16   6        1.85       10.21     20.42 o 
  -4  16   6       17.31       13.78     34.20 o 
  -3  16   6        8.15       16.84     28.07 o 
  -2  16   6       58.54       38.79     25.01 o 
  -1  16   6        8.25        1.53     18.37 o 
   0  16   6       55.49        1.02     25.01 o 
   1  16   6        8.33       19.39     21.44 o 
   2  16   6       38.91       34.20     28.58 o 
   3  16   6        5.19       -5.10     22.97 o 
  -4  17   6       24.89       17.86     36.75 o 
  -3  17   6        8.12        0.51     28.07 o 
  -2  17   6       13.93       12.76     20.93 o 
  -1  17   6       10.25       10.21     21.95 o 
   0  17   6       34.09        0.51     23.48 o 
   1  17   6       19.63       43.89     26.54 o 
   2  17   6       27.45       25.01     26.54 o 
  -2  18   6        2.40       12.25     32.66 o 
  -1  18   6       20.10       17.35     34.20 o 
   0  18   6        0.38       -2.55     20.93 o 
  -9   0   7      216.61      215.89     31.13 o 
  -7   0   7      248.92      289.90     25.52 o 
  -5   0   7     1109.09     1222.87     55.12 o 
  -3   0   7     2060.56     2302.33     61.25 o 
  -1   0   7      513.55      557.85     17.35 o 
   1   0   7      525.03      537.92     21.69 o 
   3   0   7      461.31      479.17     14.92 o 
   5   0   7      455.45      483.46     18.40 o 
   7   0   7       16.43       23.06      8.46 o 
 -10   1   7       42.68       35.98     17.32 o 
  -9   1   7      100.05      109.38     21.48 o 
  -8   1   7      108.48       87.81     53.59 o 
  -7   1   7       24.54       22.17     12.28 o 
  -6   1   7      467.20      519.61     23.65 o 
  -5   1   7       41.93       50.02     14.02 o 
  -4   1   7      183.55      212.59     12.99 o 
  -3   1   7      326.53      331.13     16.78 o 
  -2   1   7     1320.77     1416.56     26.38 o 
  -1   1   7       24.89       24.88      4.25 o 
   0   1   7      437.20      455.90     20.60 o 
   1   1   7       54.04       60.53      6.48 o 
   2   1   7      280.78      304.21      8.78 o 
   3   1   7       77.86       86.54      4.94 o 
   4   1   7      136.50      152.90      6.36 o 
   5   1   7      175.88      190.01      6.88 o 
   6   1   7       40.69       31.91      4.88 o 
   7   1   7        9.62        7.88      4.34 o 
   8   1   7        3.72       -0.41      9.70 o 
 -10   2   7       32.56       38.47     26.51 o 
  -9   2   7        4.82        3.17     12.87 o 
  -8   2   7        7.96        2.66     11.13 o 
  -7   2   7      122.65      123.96     14.17 o 
  -6   2   7      530.71      569.30     21.57 o 
  -5   2   7      521.28      574.56     27.03 o 
  -4   2   7      318.07      306.25     14.29 o 
  -3   2   7      256.13      252.53     13.27 o 
  -2   2   7     1084.09     1118.90     26.42 o 
  -1   2   7       87.03       96.23      6.08 o 
   0   2   7      114.71      109.28     12.14 o 
   1   2   7      413.46      413.20     12.38 o 
   2   2   7      137.60      144.89      8.43 o 
   3   2   7      208.08      218.63      6.97 o 
   4   2   7        1.77        3.58      2.61 o 
   5   2   7       26.02       21.71      5.86 o 
   6   2   7       30.95       30.61      4.88 o 
   7   2   7        8.06        3.27      3.76 o 
 -10   3   7        8.77       11.10     13.86 o 
  -9   3   7        5.12        3.37      9.36 o 
  -8   3   7       83.33       77.45     52.82 o 
  -7   3   7      159.35      189.94     19.16 o 
  -6   3   7        7.75        9.56      7.84 o 
  -5   3   7      268.53      281.94     17.35 o 
  -4   3   7      101.96       96.42     13.12 o 
  -3   3   7      262.60      274.72     10.86 o 
  -2   3   7      114.48      116.80      6.81 o 
  -1   3   7      676.86      741.11     14.60 o 
   0   3   7      214.29      221.82     11.89 o 
   1   3   7      750.71      848.71     40.32 o 
   2   3   7       31.88       28.07      2.72 o 
   3   3   7      217.93      232.40     12.13 o 
   4   3   7       21.08       24.70      4.00 o 
   5   3   7       40.17       37.06      4.66 o 
   6   3   7        9.91        9.36      5.00 o 
   7   3   7       16.54       12.41      5.51 o 
 -10   4   7       37.67       28.34     23.99 o 
  -9   4   7        2.92        1.23     15.26 o 
  -8   4   7       96.12      102.01     61.76 o 
  -7   4   7        3.01       -0.87     14.09 o 
  -6   4   7       31.35       37.44     11.08 o 
  -5   4   7       36.49       39.98      8.40 o 
  -4   4   7      495.36      493.30     17.39 o 
  -3   4   7       11.08       15.74      4.04 o 
  -2   4   7      393.81      401.76     10.45 o 
  -1   4   7        9.38        9.70      6.50 o 
   0   4   7       91.09       99.54     11.75 o 
   1   4   7       96.29      107.28     12.65 o 
   2   4   7      167.78      196.02     15.20 o 
   3   4   7        8.21        6.08      2.44 o 
   4   4   7       45.26       43.77      4.07 o 
   5   4   7        5.07        5.10      3.56 o 
   6   4   7       94.83       84.48      6.22 o 
   7   4   7        0.79       -0.69      3.32 o 
  -9   5   7       19.33        2.40      7.52 o 
  -8   5   7       13.39        4.62      7.32 o 
  -7   5   7      115.56      110.52      9.75 o 
  -6   5   7       32.14       27.04      6.26 o 
  -5   5   7      300.45      321.88     13.67 o 
  -4   5   7       21.45       21.16      7.22 o 
  -3   5   7      242.92      271.13      8.78 o 
  -2   5   7       54.10       57.22     10.45 o 
  -1   5   7      208.42      217.69     15.10 o 
   0   5   7       42.88       46.49     14.61 o 
   1   5   7       74.21       80.13     16.23 o 
   2   5   7       45.38       48.44     11.75 o 
   3   5   7       68.77       91.45      8.40 o 
   4   5   7        9.60        9.50      3.09 o 
   5   5   7       32.62       27.74      5.35 o 
   6   5   7       28.01       22.10      4.87 o 
   7   5   7       18.56       23.72      8.30 o 
  -9   6   7        6.20       -1.02     28.07 o 
  -8   6   7       24.97       11.89      8.86 o 
  -7   6   7       56.88       50.20     15.08 o 
  -6   6   7       15.25       10.48      7.04 o 
  -5   6   7       37.69       46.47      7.91 o 
  -4   6   7       18.45       24.99      8.90 o 
  -3   6   7      109.25      117.68     11.02 o 
  -2   6   7      394.69      418.12     27.56 o 
  -1   6   7      110.45      121.33     14.81 o 
   0   6   7      355.89      396.73     29.60 o 
   1   6   7      104.89      153.49     20.17 o 
   2   6   7       51.34       73.96     13.67 o 
   3   6   7      155.54      166.39     24.24 o 
   4   6   7       88.32       79.93      4.97 o 
   5   6   7       63.82       56.63      4.81 o 
   6   6   7       11.63        9.23      4.66 o 
   7   6   7       29.11       23.50     26.03 o 
  -9   7   7        5.48       -2.04     15.82 o 
  -8   7   7       55.47       43.47     25.77 o 
  -7   7   7        1.95        0.38      6.23 o 
  -6   7   7      107.16      102.41     16.84 o 
  -5   7   7       10.76       15.33     11.49 o 
  -4   7   7      370.94      407.84     18.88 o 
  -3   7   7        0.71        5.12      9.16 o 
  -2   7   7      747.37      823.89     28.10 o 
  -1   7   7        8.60        6.11     11.74 o 
   0   7   7      424.73      429.24     31.13 o 
   1   7   7      100.23      113.34     22.20 o 
   2   7   7      511.40      557.76     22.66 o 
   3   7   7       15.36        8.74      9.00 o 
   4   7   7      176.47      206.67     13.06 o 
   5   7   7        2.57        5.46      4.68 o 
   6   7   7       45.84       46.40     18.03 o 
   7   7   7        6.55        5.51     10.75 o 
  -9   8   7       18.20        3.06     19.39 o 
  -8   8   7        0.10        2.42      7.81 o 
  -7   8   7       40.32       40.36     20.16 o 
  -6   8   7       12.58       13.40      7.79 o 
  -5   8   7       68.71       73.68     10.18 o 
  -4   8   7        6.48        8.58      9.19 o 
  -3   8   7       21.61       28.12     11.33 o 
  -2   8   7      288.14      311.94     18.81 o 
  -1   8   7      129.29      133.79     16.91 o 
   0   8   7       59.11       59.08     11.76 o 
   1   8   7      321.08      352.38     26.54 o 
   2   8   7      116.20      116.24     17.84 o 
   3   8   7      120.16      114.41     18.69 o 
   4   8   7       21.81       19.76      7.85 o 
   5   8   7       86.68       62.86     23.28 o 
   6   8   7        6.22        4.26      9.78 o 
  -9   9   7        4.95        0.51     22.97 o 
  -8   9   7       42.86        1.02     37.26 o 
  -7   9   7       35.94       34.63     13.16 o 
  -6   9   7       95.09      103.72     11.32 o 
  -5   9   7      147.34      163.50     13.26 o 
  -4   9   7      151.25      161.78     29.35 o 
  -3   9   7      226.11      242.00     19.29 o 
  -2   9   7       22.85       14.21     10.21 o 
  -1   9   7       59.01       51.15     11.13 o 
   0   9   7      166.20      169.39     15.81 o 
   1   9   7      211.52      233.86     21.57 o 
   2   9   7       90.18       93.99     17.15 o 
   3   9   7       30.33       10.28     14.29 o 
   4   9   7       59.60        0.69      8.92 o 
   5   9   7       35.06       18.70      9.13 o 
   6   9   7       15.06        7.80     16.64 o 
  -8  10   7       48.87       -8.17     22.97 o 
  -7  10   7        7.04        9.06     10.10 o 
  -6  10   7      316.24      312.38     21.46 o 
  -5  10   7       12.75       14.28      9.22 o 
  -4  10   7      234.68      238.85     15.46 o 
  -3  10   7       15.44       20.28     13.37 o 
  -2  10   7      301.54      327.06     22.30 o 
  -1  10   7       70.96      100.58     14.55 o 
   0  10   7      423.16      426.76     26.72 o 
   1  10   7       21.39       21.07     10.79 o 
   2  10   7      171.67      214.83     21.95 o 
   3  10   7       92.78       36.79     31.39 o 
   4  10   7       37.01        4.53     12.93 o 
   5  10   7       14.25       15.02     13.04 o 
   6  10   7        7.81       10.09     14.65 o 
  -8  11   7        1.66        3.57     17.35 o 
  -7  11   7        3.56        9.12      6.61 o 
  -6  11   7       59.66       36.68     15.61 o 
  -5  11   7        5.77        6.59      7.66 o 
  -4  11   7        2.10        6.38      7.88 o 
  -3  11   7      129.35      139.75     27.31 o 
  -2  11   7       11.64       14.14     12.21 o 
  -1  11   7      131.31      171.36     33.43 o 
   0  11   7        6.29       -0.50     12.76 o 
   1  11   7      201.33      240.27     19.00 o 
   2  11   7       18.78        8.02     14.70 o 
   3  11   7      135.14      158.28     19.10 o 
   4  11   7        7.79        4.45     10.45 o 
   5  11   7       51.78       18.78     14.53 o 
  -7  12   7       13.01        9.93     12.81 o 
  -6  12   7       10.77       20.40     13.48 o 
  -5  12   7       22.23       21.42      9.03 o 
  -4  12   7      230.25      253.80     16.77 o 
  -3  12   7       39.50       25.63     18.37 o 
  -2  12   7      208.59      216.54     17.35 o 
  -1  12   7       46.73       17.54     18.88 o 
   0  12   7      453.51      459.65     28.21 o 
   1  12   7       13.83        2.60     13.12 o 
   2  12   7       57.69       31.10     36.49 o 
   3  12   7        3.32       14.34     15.48 o 
   4  12   7       52.98       10.16     15.89 o 
   5  12   7       11.61       10.42     12.87 o 
  -7  13   7       31.97       47.98     40.32 o 
  -6  13   7       11.19       14.88     10.91 o 
  -5  13   7      187.13      184.84     15.56 o 
  -4  13   7      140.20      139.77     14.68 o 
  -3  13   7       54.43       44.10     27.31 o 
  -2  13   7       34.77       32.64     26.03 o 
  -1  13   7       81.74        1.02     12.56 o 
   0  13   7       69.13        1.66     19.44 o 
   1  13   7       94.46      129.24     21.09 o 
   2  13   7       12.44        8.04     22.52 o 
   3  13   7       61.10       22.12     31.64 o 
   4  13   7       18.92        1.02     12.76 o 
  -6  14   7        3.63        8.31     13.10 o 
  -5  14   7       33.61       17.56     10.35 o 
  -4  14   7        1.07        0.87      6.22 o 
  -3  14   7        7.89        5.93     15.15 o 
  -2  14   7       51.35        0.01     12.65 o 
  -1  14   7       78.83        2.99     13.47 o 
   0  14   7       45.30        1.09     14.22 o 
   1  14   7       62.40       55.92     44.91 o 
   2  14   7        3.77       -5.67     12.25 o 
   3  14   7       37.54       14.51     18.76 o 
   4  14   7       12.00        1.53     15.31 o 
  -5  15   7        2.71        5.67      9.38 o 
  -4  15   7      115.47       38.81     47.47 o 
  -3  15   7       18.08       -1.13     17.92 o 
  -2  15   7       56.58        0.12     17.51 o 
  -1  15   7        0.06       -0.80     12.02 o 
   0  15   7       73.98        0.74     17.28 o 
   1  15   7        4.71        0.22     14.06 o 
   2  15   7       63.50       30.32     34.20 o 
   3  15   7        1.48        1.53     19.90 o 
  -4  16   7        6.80        5.28     10.34 o 
  -3  16   7       35.20       -1.36     16.30 o 
  -2  16   7        1.31        0.06      8.46 o 
  -1  16   7       59.06       -1.66     14.74 o 
   0  16   7       13.12        0.24     15.11 o 
   1  16   7       35.75       46.44     29.09 o 
   2  16   7        5.33      -13.78     13.78 o 
  -3  17   7       19.68       -1.02     36.24 o 
  -2  17   7       22.73       -3.06     41.34 o 
  -1  17   7       22.31        0.00     34.71 o 
   0  17   7        9.13        2.04     37.77 o 
 -10   0   8      125.20       90.34     46.44 o 
  -8   0   8       59.17       78.60     20.42 o 
  -6   0   8      382.01      409.33     26.54 o 
  -4   0   8      883.45      968.19     35.22 o 
  -2   0   8     1669.02     1973.64     60.74 o 
   0   0   8      339.49      335.32     19.39 o 
   2   0   8      438.88      455.47     28.32 o 
   4   0   8      220.45      217.45     11.70 o 
   6   0   8       37.19       39.58      7.56 o 
  -9   1   8        0.34        7.52     11.89 o 
  -8   1   8        9.22        0.24     10.82 o 
  -7   1   8       39.64       32.61     13.52 o 
  -6   1   8       10.34       14.82     10.24 o 
  -5   1   8       70.17       83.58     15.47 o 
  -4   1   8       42.91       40.00      9.16 o 
  -3   1   8      496.24      549.37     18.51 o 
  -2   1   8      388.82      410.72     12.26 o 
  -1   1   8      419.36      437.11     12.98 o 
   0   1   8       13.06       14.09      4.72 o 
   1   1   8      485.08      488.09     30.23 o 
   2   1   8        4.22        2.10      2.72 o 
   3   1   8      119.31      130.07      6.87 o 
   4   1   8       86.24       86.39      5.91 o 
   5   1   8       72.76       80.41      5.66 o 
   6   1   8        7.44       10.49      4.36 o 
   7   1   8        1.42        3.83      4.44 o 
  -9   2   8        0.31       -2.84     11.49 o 
  -8   2   8       25.81        5.04     18.72 o 
  -7   2   8       43.09       55.66     22.97 o 
  -6   2   8      163.16      182.35     17.10 o 
  -5   2   8      104.09      128.76     17.41 o 
  -4   2   8      167.67      168.07     10.42 o 
  -3   2   8      405.65      423.65     14.92 o 
  -2   2   8      140.12      147.80     10.46 o 
  -1   2   8       49.85       48.94      5.03 o 
   0   2   8      284.66      256.71     27.55 o 
   1   2   8      587.39      596.51     33.65 o 
   2   2   8       65.50       50.42      3.91 o 
   3   2   8       76.53       69.44      4.09 o 
   4   2   8       13.75       13.11      3.59 o 
   5   2   8       43.15       37.93      6.02 o 
   6   2   8       18.14       15.08      4.57 o 
   7   2   8        4.18        5.07      5.32 o 
  -9   3   8        4.46       -0.82     11.89 o 
  -8   3   8      120.56      147.15     16.39 o 
  -7   3   8        2.35        0.68     10.38 o 
  -6   3   8      266.34      298.15     16.68 o 
  -5   3   8       43.33       35.45     10.75 o 
  -4   3   8      164.32      189.51     14.29 o 
  -3   3   8       99.32      110.81     11.74 o 
  -2   3   8      376.74      407.60     17.88 o 
  -1   3   8      122.69      130.69     12.99 o 
   0   3   8      369.11      361.43     55.12 o 
   1   3   8       21.58       28.87      9.80 o 
   2   3   8      210.42      246.44     12.50 o 
   3   3   8       59.33       48.75      3.76 o 
   4   3   8       26.21       22.67      4.33 o 
   5   3   8        0.86        0.73      3.10 o 
   6   3   8       16.08       17.11      4.68 o 
   7   3   8        0.61       10.53      9.32 o 
  -9   4   8        5.00        1.74     12.98 o 
  -8   4   8        2.50        1.17     10.40 o 
  -7   4   8       19.64       12.57     16.31 o 
  -6   4   8       49.31       43.73     10.28 o 
  -5   4   8      102.50      113.25     14.55 o 
  -4   4   8        7.61       12.29      6.79 o 
  -3   4   8       54.97       54.02      5.75 o 
  -2   4   8       13.06       10.08      4.40 o 
  -1   4   8      107.83      122.92     13.59 o 
   0   4   8       56.30       61.73     12.36 o 
   1   4   8       65.22       95.41     20.16 o 
   2   4   8        9.18       10.72      9.53 o 
   3   4   8      195.59      238.57     12.56 o 
   4   4   8        6.32        1.84      2.85 o 
   5   4   8       49.66       44.94      8.14 o 
   6   4   8        4.82        5.89      8.22 o 
   7   4   8        9.57       16.55      8.38 o 
  -9   5   8        1.93        3.37      8.29 o 
  -8   5   8       57.41       22.10     13.87 o 
  -7   5   8       17.65       18.69      7.53 o 
  -6   5   8       12.26       17.12      6.35 o 
  -5   5   8        2.88       10.99      6.47 o 
  -4   5   8       68.71       77.91      8.61 o 
  -3   5   8       21.20       21.29      4.49 o 
  -2   5   8      182.28      216.41     13.70 o 
  -1   5   8        5.79        6.48      8.58 o 
   0   5   8      314.70      345.64     23.73 o 
   1   5   8       25.05       29.69     15.14 o 
   2   5   8       99.21       90.62     14.12 o 
   3   5   8       38.77       41.07     12.19 o 
   4   5   8       16.49        9.43      2.58 o 
   5   5   8       32.27       40.09      8.60 o 
   6   5   8        7.21        2.30      5.46 o 
  -9   6   8       27.35       15.18      8.41 o 
  -8   6   8       24.58        4.84      9.94 o 
  -7   6   8       39.06       32.49     10.63 o 
  -6   6   8       24.96       33.08      8.34 o 
  -5   6   8      144.75      147.64     10.86 o 
  -4   6   8       36.32       42.35     10.70 o 
  -3   6   8      163.69      175.30     13.49 o 
  -2   6   8      100.71      101.07     13.84 o 
  -1   6   8       17.55        7.68     13.66 o 
   0   6   8       51.38       57.71     11.53 o 
   1   6   8       47.07       44.92     13.13 o 
   2   6   8       83.86       96.75     16.33 o 
   3   6   8       56.30       48.52     14.30 o 
   4   6   8       22.57       14.68      7.09 o 
   5   6   8       15.06       12.46      6.78 o 
   6   6   8       24.49       21.49     15.77 o 
  -9   7   8       36.17        3.06     23.99 o 
  -8   7   8       15.07        4.02     10.65 o 
  -7   7   8       98.08      107.60     27.05 o 
  -6   7   8       29.95       19.81     12.25 o 
  -5   7   8      252.34      274.41     24.63 o 
  -4   7   8        2.47       -0.48      6.63 o 
  -3   7   8      333.68      383.24     21.16 o 
  -2   7   8        7.39        0.62      8.21 o 
  -1   7   8       76.51       80.61     20.20 o 
   0   7   8       19.53       11.47      9.16 o 
   1   7   8       59.62       59.13     14.51 o 
   2   7   8       26.68       16.81     12.13 o 
   3   7   8      105.13       87.64     59.71 o 
   4   7   8       10.34       11.01      6.93 o 
   5   7   8       90.65       52.44     15.51 o 
   6   7   8        1.05       15.10     12.11 o 
  -8   8   8       42.90       49.44     28.84 o 
  -7   8   8       13.68        6.98     12.33 o 
  -6   8   8       85.47      108.79     19.56 o 
  -5   8   8        0.84       -5.51      8.48 o 
  -4   8   8       33.61       35.73     10.28 o 
  -3   8   8      136.18      154.84     14.47 o 
  -2   8   8       42.58       40.31     14.59 o 
  -1   8   8       35.20       39.06     11.03 o 
   0   8   8       71.07       84.43     15.06 o 
   1   8   8       25.60       14.29     25.52 o 
   2   8   8       32.93       26.57     26.54 o 
   3   8   8       11.71        9.37     10.09 o 
   4   8   8       29.69       20.55     17.11 o 
   5   8   8       23.41       12.16      6.85 o 
   6   8   8       11.51       12.66     11.04 o 
  -8   9   8        0.56       -1.73     10.40 o 
  -7   9   8       25.46       30.89     10.24 o 
  -6   9   8       84.60       65.48     16.08 o 
  -5   9   8      122.97      126.47     18.04 o 
  -4   9   8       23.37       23.36     10.37 o 
  -3   9   8       14.98        7.09      8.68 o 
  -2   9   8       78.06       67.19     20.34 o 
  -1   9   8       24.13       17.56     10.30 o 
   0   9   8       78.31       61.25     20.93 o 
   1   9   8      102.24      113.26     18.12 o 
   2   9   8       65.89       31.99     32.92 o 
   3   9   8      101.19       96.39     67.37 o 
   4   9   8       29.05       15.94      9.41 o 
   5   9   8       18.18        6.14      8.09 o 
  -8  10   8       31.65        0.51     21.95 o 
  -7  10   8       43.70       46.67     10.17 o 
  -6  10   8        6.77        4.22     10.24 o 
  -5  10   8       32.35       22.02     17.39 o 
  -4  10   8       17.21       20.86     12.98 o 
  -3  10   8       74.58       84.94     15.57 o 
  -2  10   8       41.11       41.70     13.52 o 
  -1  10   8      221.41      254.33     23.30 o 
   0  10   8       14.03       12.76     11.48 o 
   1  10   8      343.22      363.33     26.31 o 
   2  10   8       24.13        1.78     14.45 o 
   3  10   8       69.76        2.11     17.20 o 
   4  10   8        6.50       -0.07     12.07 o 
   5  10   8       29.32       23.32     18.13 o 
  -7  11   8        4.48       -4.82      6.97 o 
  -6  11   8        1.75        6.20     13.65 o 
  -5  11   8        9.46       13.09     14.36 o 
  -4  11   8      108.61      114.54     19.31 o 
  -3  11   8        1.66        6.16      8.40 o 
  -2  11   8       17.16        9.05     10.80 o 
  -1  11   8        6.89        1.08     12.75 o 
   0  11   8       81.93        0.99     11.28 o 
   1  11   8       61.04       29.28     31.90 o 
   2  11   8       37.18        4.93     13.95 o 
   3  11   8        1.42       -0.99     12.13 o 
   4  11   8       29.63        1.84     15.29 o 
   5  11   8        1.24       -1.57      8.49 o 
  -7  12   8       17.33       16.25     15.38 o 
  -6  12   8        1.33        4.43     11.91 o 
  -5  12   8       61.58       48.64     17.37 o 
  -4  12   8       16.96        5.83     13.53 o 
  -3  12   8       59.68       35.93     30.88 o 
  -2  12   8       27.58       -0.16     12.14 o 
  -1  12   8      281.68      325.35     42.62 o 
   0  12   8       32.53        1.35     14.22 o 
   1  12   8       22.39       16.96     18.37 o 
   2  12   8        9.84       16.39     16.03 o 
   3  12   8       79.24       20.07     22.20 o 
   4  12   8        4.22        1.02      9.56 o 
  -6  13   8       20.90       12.74     14.59 o 
  -5  13   8       30.15       33.70     15.77 o 
  -4  13   8       20.51        3.01     14.61 o 
  -3  13   8       18.08        0.21     15.76 o 
  -2  13   8        4.87       -0.71     15.29 o 
  -1  13   8       27.61        0.85      9.16 o 
   0  13   8       98.19       82.59     58.69 o 
   1  13   8       10.12        9.65     16.78 o 
   2  13   8       55.77       21.30     21.69 o 
   3  13   8       29.54       21.74     22.20 o 
   4  13   8       11.62        6.12     17.14 o 
  -5  14   8        3.28       12.85     13.14 o 
  -4  14   8       22.98       11.93     17.35 o 
  -3  14   8       12.31       -0.90     11.42 o 
  -2  14   8        4.09        2.46     11.29 o 
  -1  14   8       13.51        1.17     14.59 o 
   0  14   8       59.50        0.45     14.47 o 
   1  14   8       11.18        2.41     12.72 o 
   2  14   8       34.57       21.33     19.39 o 
   3  14   8        8.05       -1.22     17.92 o 
  -4  15   8        0.22        2.77      8.19 o 
  -3  15   8       45.93       -0.51     14.59 o 
  -2  15   8       10.69        0.87     13.09 o 
  -1  15   8       68.36        2.55     17.98 o 
   0  15   8        0.70       -0.74     20.85 o 
   1  15   8       37.57       13.21     22.20 o 
   2  15   8        0.03       -4.99     19.55 o 
  -3  16   8        2.83       -0.51     15.39 o 
  -2  16   8       30.91        0.95     24.27 o 
  -1  16   8       12.62        0.01     14.10 o 
   0  16   8       15.45       -2.98     15.27 o 
  -9   0   9        8.93        0.51     20.42 o 
  -7   0   9       53.11       53.08     17.86 o 
  -5   0   9      150.52      127.60     26.03 o 
  -3   0   9     1318.46     1298.41     44.40 o 
  -1   0   9      299.60      291.43     14.29 o 
   1   0   9      394.80      393.67     91.36 o 
   3   0   9      182.82      167.57     28.67 o 
   5   0   9       75.94       54.07      8.91 o 
  -9   1   9        6.83        5.81     10.81 o 
  -8   1   9        5.50       26.03     21.69 o 
  -7   1   9        8.00       14.27     14.55 o 
  -6   1   9        4.63       11.28      9.84 o 
  -5   1   9        7.77        0.17     10.75 o 
  -4   1   9       10.42        9.49      8.43 o 
  -3   1   9      661.11      667.28     22.38 o 
  -2   1   9       61.15       64.00      9.53 o 
  -1   1   9       27.22       16.32      6.41 o 
   0   1   9      209.14      192.65     27.25 o 
   1   1   9       49.72       43.46      4.69 o 
   2   1   9      152.26      141.82     14.27 o 
   3   1   9       24.41       20.91      4.00 o 
   4   1   9       48.27       48.93      5.91 o 
   5   1   9       18.12       15.69      4.17 o 
   6   1   9       15.74       25.44      7.48 o 
  -9   2   9        0.45       -4.01     11.88 o 
  -8   2   9        8.84        2.91     13.84 o 
  -7   2   9       12.01       41.89     16.86 o 
  -6   2   9      106.24      131.95     15.67 o 
  -5   2   9       43.23       25.36     14.10 o 
  -4   2   9       28.84       34.39      7.88 o 
  -3   2   9       19.46       17.54      5.48 o 
  -2   2   9       23.96       24.06      7.15 o 
  -1   2   9       57.03       50.70      7.02 o 
   0   2   9       40.63       35.77      4.92 o 
   1   2   9      194.44      223.75     23.22 o 
   2   2   9       41.25       25.40      4.79 o 
   3   2   9      103.71       86.12      9.87 o 
   4   2   9       38.02       36.09      4.94 o 
   5   2   9       33.81       26.80      6.70 o 
   6   2   9       12.75        5.44      6.49 o 
  -9   3   9       13.14        1.52     14.82 o 
  -8   3   9        1.51       -1.92      9.52 o 
  -7   3   9      110.52       99.04     18.11 o 
  -6   3   9       18.42       17.35      8.83 o 
  -5   3   9       83.02       92.35     13.29 o 
  -4   3   9        3.42        0.92      8.49 o 
  -3   3   9      124.22      133.72      7.64 o 
  -2   3   9      103.67       96.64      5.77 o 
  -1   3   9      127.70      140.06     22.71 o 
   0   3   9       51.26       48.02     11.89 o 
   1   3   9      179.66      199.46     25.26 o 
   2   3   9       13.96       17.56      7.52 o 
   3   3   9       46.69       49.07      6.85 o 
   4   3   9        2.47        2.74      5.86 o 
   5   3   9       46.83       45.98      9.51 o 
   6   3   9        0.34       -1.68      7.29 o 
  -9   4   9        0.03        0.69     13.95 o 
  -8   4   9       26.81        1.17     13.28 o 
  -7   4   9       32.73       22.58     18.37 o 
  -6   4   9       21.35       21.62     10.74 o 
  -5   4   9        0.44        0.74      4.63 o 
  -4   4   9      112.34      145.36      8.80 o 
  -3   4   9        3.33       11.23      4.32 o 
  -2   4   9       54.95       59.74      5.23 o 
  -1   4   9        6.48        3.69      6.25 o 
   0   4   9       56.78       54.65     11.74 o 
   1   4   9        9.38       10.04     10.46 o 
   2   4   9      105.03      121.81     10.33 o 
   3   4   9       13.25       10.67      7.31 o 
   4   4   9       13.50       17.81      6.98 o 
   5   4   9        0.18       -0.09      5.92 o 
   6   4   9       13.17       22.74      8.15 o 
  -9   5   9       20.80        1.95      9.33 o 
  -8   5   9       10.50        8.09      9.91 o 
  -7   5   9       24.29       15.94     10.70 o 
  -6   5   9        6.33        2.64      5.77 o 
  -5   5   9      117.74      137.05     12.01 o 
  -4   5   9       25.88       36.43      7.82 o 
  -3   5   9      115.66      123.28     16.78 o 
  -2   5   9       56.70       58.68     10.64 o 
  -1   5   9      102.64      120.02     22.46 o 
   0   5   9       22.76       21.11     10.75 o 
   1   5   9       17.73       16.97     15.91 o 
   2   5   9        1.40       -1.41      8.42 o 
   3   5   9       72.14       55.38     22.92 o 
   4   5   9       10.03        8.81      8.84 o 
   5   5   9       39.96       41.75     15.78 o 
   6   5   9        1.26       12.55     10.98 o 
  -8   6   9       17.64        5.47      9.94 o 
  -7   6   9       30.79       18.43     10.08 o 
  -6   6   9       44.58       52.43     10.74 o 
  -5   6   9       68.71       57.36     14.15 o 
  -4   6   9       27.65       24.11     10.30 o 
  -3   6   9       95.70      142.03     16.01 o 
  -2   6   9       28.58       26.76      9.92 o 
  -1   6   9       34.02       58.43     13.91 o 
   0   6   9       45.25       44.03     13.97 o 
   1   6   9       25.43       24.74     10.24 o 
   2   6   9        8.18        3.68      8.42 o 
   3   6   9        8.89        4.76      6.73 o 
   4   6   9       28.56       21.69      7.06 o 
   5   6   9       24.19       22.90     10.72 o 
  -8   7   9       43.49       13.19     14.22 o 
  -7   7   9        2.76        2.16      9.16 o 
  -6   7   9       94.89      114.12     19.65 o 
  -5   7   9       31.64       32.86     16.33 o 
  -4   7   9      151.19      167.16     26.54 o 
  -3   7   9       44.49       42.28     11.63 o 
  -2   7   9       98.77      118.06     23.18 o 
  -1   7   9        8.81       18.12     10.11 o 
   0   7   9       46.88       58.74     15.04 o 
   1   7   9        2.98        1.74     10.11 o 
   2   7   9       44.63       45.42     17.86 o 
   3   7   9        6.46        0.00      9.74 o 
   4   7   9       22.53        3.02      6.70 o 
   5   7   9        1.36       -1.96      6.73 o 
  -8   8   9        0.91       -4.31      9.56 o 
  -7   8   9       36.70       34.84     25.52 o 
  -6   8   9        0.91        1.02     13.13 o 
  -5   8   9       28.70       39.42     14.22 o 
  -4   8   9        2.25        1.16      8.70 o 
  -3   8   9      102.27      134.62     24.24 o 
  -2   8   9       25.41       37.39     14.54 o 
  -1   8   9      101.02      111.23     20.67 o 
   0   8   9        1.37       -4.19     13.66 o 
   1   8   9       56.17       27.47     25.01 o 
   2   8   9        2.40       -1.74      8.48 o 
   3   8   9       27.80        0.77      7.94 o 
   4   8   9        8.62       -0.24      7.75 o 
   5   8   9        8.11       -1.93     10.37 o 
  -8   9   9       24.39       11.49     10.77 o 
  -7   9   9       43.63       43.40     18.47 o 
  -6   9   9       89.52       90.59     19.81 o 
  -5   9   9        8.06       15.35     13.53 o 
  -4   9   9       44.42       62.68     16.35 o 
  -3   9   9       28.52       19.93     12.04 o 
  -2   9   9        9.08       15.07     10.30 o 
  -1   9   9        1.60        1.41      7.26 o 
   0   9   9       74.80       24.17     35.98 o 
   1   9   9      111.10      133.29     39.55 o 
   2   9   9        6.74       -0.71     10.19 o 
   3   9   9       16.44        0.52     10.66 o 
   4   9   9        1.24       -1.19      9.36 o 
   5   9   9        9.34        1.94     10.60 o 
  -7  10   9       11.65        7.42     12.02 o 
  -6  10   9       50.58       53.04     16.28 o 
  -5  10   9       30.83       28.59     14.61 o 
  -4  10   9       15.36       32.41     17.15 o 
  -3  10   9       47.71       41.32     41.85 o 
  -2  10   9       43.37        0.97     11.53 o 
  -1  10   9       40.18       16.85     20.47 o 
   0  10   9       98.64      126.72     20.25 o 
   1  10   9       17.87       -0.82     12.36 o 
   2  10   9       19.61       -0.94      9.00 o 
   3  10   9       10.59       -0.24      8.28 o 
   4  10   9       14.95       -0.04      9.78 o 
  -7  11   9        2.48        9.40     13.36 o 
  -6  11   9        5.58        8.45     13.50 o 
  -5  11   9       32.66       31.41     12.46 o 
  -4  11   9        1.68       -5.78      8.93 o 
  -3  11   9        9.44       18.98     19.14 o 
  -2  11   9        0.77        0.58      9.80 o 
  -1  11   9       23.06        0.34     12.33 o 
   0  11   9        3.22       24.26     26.28 o 
   1  11   9       17.52        0.00      6.61 o 
   2  11   9        2.53        0.05      7.55 o 
   3  11   9       30.78       -1.48     17.07 o 
   4  11   9        0.05        0.10     11.61 o 
  -6  12   9        4.68       12.29     10.68 o 
  -5  12   9        5.59       -3.66      9.65 o 
  -4  12   9       40.16       31.71     37.00 o 
  -3  12   9       11.88        0.23      9.25 o 
  -2  12   9       47.11        0.40     15.18 o 
  -1  12   9        0.99       -2.55     11.16 o 
   0  12   9       24.65       -1.02     14.32 o 
   1  12   9        4.79       -2.73     11.91 o 
   2  12   9       34.66        2.93     18.37 o 
   3  12   9        5.87        1.23     12.53 o 
  -5  13   9       49.68       23.69     29.86 o 
  -4  13   9       13.83        3.47     10.36 o 
  -3  13   9        2.51       -0.81      8.02 o 
  -2  13   9        4.07        0.66      9.39 o 
  -1  13   9       27.22       -0.20     20.60 o 
   0  13   9        9.90       -1.68     12.45 o 
   1  13   9       29.44       -3.06     27.05 o 
   2  13   9       15.05        2.32     13.72 o 
  -4  14   9        2.23       -1.02     11.91 o 
  -3  14   9        1.55       -0.02     13.50 o 
  -2  14   9       13.76        1.42     11.80 o 
  -1  14   9       69.39        1.85     16.68 o 
   0  14   9       12.12        1.59     19.99 o 
   1  14   9       14.77        0.85     15.88 o 
  -3  15   9        4.02       -0.62     12.05 o 
  -2  15   9       22.39       -0.37     15.32 o 
  -1  15   9        7.13        0.45     10.79 o 
   0  15   9       17.61        0.32     13.22 o 
  -8   0  10       30.47        5.10     16.84 o 
  -6   0  10       67.81       70.94     27.05 o 
  -4   0  10      145.78      138.82     24.50 o 
  -2   0  10        2.84       12.76     10.21 o 
   0   0  10       76.40       55.23      9.63 o 
   2   0  10      124.75       90.47     25.29 o 
   4   0  10      155.99      130.98     31.11 o 
  -9   1  10        3.90        5.63     11.89 o 
  -8   1  10        3.71       -0.23     10.28 o 
  -7   1  10       22.63       18.28     23.99 o 
  -6   1  10        0.12        2.72      8.52 o 
  -5   1  10        1.30        2.55     10.97 o 
  -4   1  10       33.16       31.35     12.35 o 
  -3   1  10       72.42       69.74      9.08 o 
  -2   1  10       19.15       19.18      4.90 o 
  -1   1  10       15.73       13.67      5.45 o 
   0   1  10       13.78       13.00      4.94 o 
   1   1  10       40.02       30.67      7.04 o 
   2   1  10        3.74        3.87      2.37 o 
   3   1  10       39.27       31.40      5.97 o 
   4   1  10       59.80       20.87      9.13 o 
   5   1  10       27.61       18.64     14.14 o 
  -8   2  10       10.23        6.43     14.30 o 
  -7   2  10       89.91       93.45     23.33 o 
  -6   2  10       32.29       37.87     10.53 o 
  -5   2  10       39.10       47.99     14.84 o 
  -4   2  10       12.22        2.53      6.47 o 
  -3   2  10      139.90      126.57     13.59 o 
  -2   2  10        0.99        2.14      4.11 o 
  -1   2  10       14.47       11.51      4.46 o 
   0   2  10       53.24       54.31     14.80 o 
   1   2  10       51.05       47.46     10.95 o 
   2   2  10       47.67       26.35     12.80 o 
   3   2  10        5.75        8.20      6.29 o 
   4   2  10       16.96        9.50      5.71 o 
   5   2  10        9.42       11.25      8.97 o 
  -8   3  10       29.67       36.01     35.22 o 
  -7   3  10       19.99       12.76     13.47 o 
  -6   3  10       44.54       41.17     10.65 o 
  -5   3  10        1.98        1.86      7.15 o 
  -4   3  10       52.30       50.52     11.00 o 
  -3   3  10        0.30       -1.26      5.96 o 
  -2   3  10       88.53       84.33     10.25 o 
  -1   3  10        2.34        8.01     12.65 o 
   0   3  10      128.40      153.98     27.56 o 
   1   3  10        3.65        8.95      7.55 o 
   2   3  10       59.66       60.45     23.15 o 
   3   3  10       15.24       10.27      6.81 o 
   4   3  10        8.56        4.75      6.91 o 
   5   3  10       17.62        7.11     10.51 o 
  -8   4  10        0.74       12.26     19.65 o 
  -7   4  10        6.38        6.66     14.33 o 
  -6   4  10        1.84       -2.53      6.65 o 
  -5   4  10       49.33       49.94      9.03 o 
  -4   4  10        9.47        8.46      5.55 o 
  -3   4  10       50.52       41.31      7.45 o 
  -2   4  10       16.15       11.39      5.01 o 
  -1   4  10       76.40       99.17     22.71 o 
   0   4  10       21.94        9.27      9.19 o 
   1   4  10       25.62        5.21     10.30 o 
   2   4  10        0.47        2.47      5.90 o 
   3   4  10       12.66       12.47      7.03 o 
   4   4  10        1.06       -1.59      7.58 o 
   5   4  10       26.96       29.91     14.39 o 
  -8   5  10       22.73       26.80     14.38 o 
  -7   5  10       14.74       16.54     10.84 o 
  -6   5  10       54.84       54.80     13.03 o 
  -5   5  10       24.91       21.30      8.21 o 
  -4   5  10       78.22       94.05     16.76 o 
  -3   5  10       33.79       39.81     13.20 o 
  -2   5  10       66.52       65.47     13.27 o 
  -1   5  10        4.74        8.67      9.44 o 
   0   5  10       35.84       24.90     24.24 o 
   1   5  10       14.70        7.49     10.96 o 
   2   5  10       26.17       17.12      7.95 o 
   3   5  10        3.83       -1.58      6.38 o 
   4   5  10        6.72        6.63      7.37 o 
   5   5  10        2.17        2.12      9.23 o 
  -8   6  10       16.74       -0.47      9.39 o 
  -7   6  10        3.60       12.56      9.73 o 
  -6   6  10       21.36       19.43      8.70 o 
  -5   6  10       21.14       13.19     15.02 o 
  -4   6  10       29.07       25.16     10.97 o 
  -3   6  10      114.17       46.44     45.42 o 
  -2   6  10       49.69       24.37     25.01 o 
  -1   6  10       59.29       37.70     28.58 o 
   0   6  10       28.73       19.73     21.95 o 
   1   6  10       23.29        6.00     10.03 o 
   2   6  10       24.80        7.43     11.61 o 
   3   6  10       26.46       13.06     10.93 o 
   4   6  10       11.83        7.51     10.07 o 
  -8   7  10        0.39        0.54     10.24 o 
  -7   7  10       45.28       14.04     14.78 o 
  -6   7  10        5.16       -0.19      9.80 o 
  -5   7  10       95.78      120.23     17.04 o 
  -4   7  10        3.65       -1.00      9.03 o 
  -3   7  10      201.29      232.93     21.33 o 
  -2   7  10        5.17        1.58      9.58 o 
  -1   7  10      131.14      183.30     53.85 o 
   0   7  10       34.48       12.60     11.53 o 
   1   7  10       88.67       58.79     45.42 o 
   2   7  10        3.42        2.38     14.59 o 
   3   7  10       28.35        1.22     10.66 o 
   4   7  10        2.57        3.81      7.42 o 
  -7   8  10        0.24        6.43     11.89 o 
  -6   8  10       33.21       40.15     32.41 o 
  -5   8  10        1.12       -3.82     14.59 o 
  -4   8  10       46.06       27.01     31.13 o 
  -3   8  10       34.57        0.00     11.69 o 
  -2   8  10       28.25       18.34     20.42 o 
  -1   8  10        4.79        2.39      9.78 o 
   0   8  10       77.73       39.59     31.90 o 
   1   8  10       14.22       10.72     13.27 o 
   2   8  10       29.51        0.31      9.89 o 
   3   8  10        4.40        0.31      9.89 o 
   4   8  10       10.49        7.55      9.63 o 
  -7   9  10       42.30       38.42     18.63 o 
  -6   9  10       17.26       23.99     12.24 o 
  -5   9  10       53.28       58.76     14.22 o 
  -4   9  10        5.96       11.87     13.78 o 
  -3   9  10       14.75        0.27      9.30 o 
  -2   9  10        1.20       -6.37     11.37 o 
  -1   9  10       53.68       34.80     30.88 o 
   0   9  10       22.91       -2.74     10.64 o 
   1   9  10       20.62        4.20     12.25 o 
   2   9  10        2.38        2.41     12.21 o 
   3   9  10       12.43       -1.50      9.92 o 
  -6  10  10        0.16        3.38     10.97 o 
  -5  10  10       39.60       50.76     12.83 o 
  -4  10  10       17.05       22.51     11.77 o 
  -3  10  10       47.20       36.19     40.06 o 
  -2  10  10       40.10       27.14     29.86 o 
  -1  10  10       51.31       19.04     21.69 o 
   0  10  10       15.26        9.58     12.76 o 
   1  10  10       23.09       26.15     20.16 o 
   2  10  10       15.64       -1.79     10.11 o 
   3  10  10        3.84       -0.52      9.20 o 
  -6  11  10        0.28       -6.43      8.49 o 
  -5  11  10        8.01       10.96     10.57 o 
  -4  11  10       10.09       19.81     15.82 o 
  -3  11  10        0.87       -2.76     10.13 o 
  -2  11  10        7.25       25.82     22.20 o 
  -1  11  10        3.03        5.66     11.76 o 
   0  11  10       23.38        5.22     15.96 o 
   1  11  10        4.28        2.37     12.35 o 
   2  11  10       24.91        2.77     14.06 o 
  -5  12  10       40.33       14.92     29.09 o 
  -4  12  10        3.46        0.92      9.85 o 
  -3  12  10       36.62       -2.08     10.91 o 
  -2  12  10        8.56       -0.35     10.05 o 
  -1  12  10       84.77       47.81     43.89 o 
   0  12  10        4.36       10.58     13.72 o 
   1  12  10        2.41       13.21     11.74 o 
   2  12  10        0.40        0.97     10.61 o 
  -4  13  10        2.16       -5.38     20.00 o 
  -3  13  10        3.98        1.53     15.32 o 
  -2  13  10        7.37       -0.29     10.54 o 
  -1  13  10        9.52       -1.59     10.79 o 
   0  13  10       18.82       10.79     19.25 o 
   1  13  10        4.53       -2.32     12.99 o 
  -7   0  11       76.39       97.48     22.46 o 
  -5   0  11       44.53       27.56     20.42 o 
  -3   0  11      174.59      136.27     14.29 o 
  -1   0  11       20.25        9.21      9.19 o 
   1   0  11       28.42       12.85      4.26 o 
   3   0  11       41.15        3.57     13.27 o 
  -8   1  11        7.66       22.35     17.35 o 
  -7   1  11        2.30       -8.32     12.76 o 
  -6   1  11        6.97       22.23     14.59 o 
  -5   1  11        1.39        6.17      8.40 o 
  -4   1  11       41.28       44.70      9.95 o 
  -3   1  11       82.94       69.71     12.39 o 
  -2   1  11        4.29        5.61      6.03 o 
  -1   1  11        0.04       -4.06      4.06 o 
   0   1  11       19.79        6.48      4.15 o 
   1   1  11        2.45        7.57      7.11 o 
   2   1  11       11.47        3.39      4.06 o 
   3   1  11       20.43       -1.02     19.39 o 
  -8   2  11        9.31        5.06     17.58 o 
  -7   2  11       31.93       18.61     17.35 o 
  -6   2  11       14.88       36.23     12.73 o 
  -5   2  11       18.30       14.49      7.72 o 
  -4   2  11       37.21       25.09      9.66 o 
  -3   2  11        1.19        1.64      3.73 o 
  -2   2  11       10.60       11.17      6.96 o 
  -1   2  11        8.21        4.23      3.43 o 
   0   2  11       94.62      108.81     34.45 o 
   1   2  11       10.02        6.88      8.73 o 
   2   2  11       12.60        3.92      4.59 o 
   3   2  11        8.63        2.79      5.38 o 
  -8   3  11        0.02       -4.54      9.93 o 
  -7   3  11       52.81       66.40     17.26 o 
  -6   3  11        0.85      -12.95     16.08 o 
  -5   3  11       33.20       32.36      8.31 o 
  -4   3  11        0.74        1.46      4.07 o 
  -3   3  11       66.39       44.95     12.14 o 
  -2   3  11        4.79        5.64      5.30 o 
  -1   3  11       65.53       31.86     23.22 o 
   0   3  11       20.73       10.43     12.28 o 
   1   3  11       31.88        9.87      7.91 o 
   2   3  11        1.86        3.49      7.58 o 
   3   3  11        9.97        6.64      5.75 o 
   4   3  11        0.16       -8.65      8.95 o 
  -7   4  11       11.51       23.19     10.59 o 
  -6   4  11       18.30       27.17     10.85 o 
  -5   4  11        0.83        4.59      8.91 o 
  -4   4  11       16.33        8.84      7.52 o 
  -3   4  11        3.52        2.68      4.82 o 
  -2   4  11       19.96       13.82     12.25 o 
  -1   4  11        0.76        3.57     12.74 o 
   0   4  11       21.07       11.26     10.46 o 
   1   4  11        3.48        9.57     13.78 o 
   2   4  11       37.88        5.75      7.32 o 
   3   4  11        1.40        3.17      7.11 o 
   4   4  11       11.04        8.88      7.03 o 
  -7   5  11        2.76       12.83      9.45 o 
  -6   5  11        2.39        2.23      6.73 o 
  -5   5  11       16.49       18.20     10.79 o 
  -4   5  11       10.48        5.69      4.58 o 
  -3   5  11       52.13       19.53     23.48 o 
  -2   5  11       27.98        5.59     15.44 o 
  -1   5  11       57.41       13.20     11.99 o 
   0   5  11       16.43        0.07     10.75 o 
   1   5  11       23.40       14.08     12.07 o 
   2   5  11       12.32        8.52     10.53 o 
   3   5  11        9.30        3.79      8.26 o 
   4   5  11        5.09        2.66      9.20 o 
  -7   6  11        2.52        1.62      7.52 o 
  -6   6  11       24.11       25.15     24.15 o 
  -5   6  11       25.74       23.11     18.63 o 
  -4   6  11       31.12        0.31     13.67 o 
  -3   6  11       50.08       14.95     13.38 o 
  -2   6  11       11.00        8.98      9.44 o 
  -1   6  11       27.83       12.92     18.64 o 
   0   6  11       18.08        5.34     10.59 o 
   1   6  11       34.91       18.94     17.61 o 
   2   6  11       12.22       -4.96     12.25 o 
   3   6  11        7.20       -2.69     11.88 o 
  -7   7  11        5.83        0.02     14.80 o 
  -6   7  11       47.34       22.64     26.03 o 
  -5   7  11        1.62       -1.51      9.43 o 
  -4   7  11       94.20       73.73     56.40 o 
  -3   7  11        0.66        0.24      7.55 o 
  -2   7  11       36.98       13.47     14.73 o 
  -1   7  11        4.75       -9.70      9.70 o 
   0   7  11       33.21       12.98     11.74 o 
   1   7  11        1.06       -7.67     17.73 o 
   2   7  11       26.91        9.14     19.04 o 
   3   7  11        0.86       -3.42     12.56 o 
  -6   8  11        0.06      -10.05     12.25 o 
  -5   8  11        7.30        7.70     13.12 o 
  -4   8  11       21.02       -2.06     18.22 o 
  -3   8  11       29.73       -0.31     15.07 o 
  -2   8  11        5.57        6.23     12.87 o 
  -1   8  11       42.08       16.80     17.61 o 
   0   8  11        1.07        0.14     11.09 o 
   1   8  11       11.88       13.51     15.84 o 
   2   8  11        0.77        7.75     14.14 o 
   3   8  11       11.71       16.86     19.90 o 
  -6   9  11       23.24       33.29     24.50 o 
  -5   9  11        1.39      -10.86     10.86 o 
  -4   9  11       10.92        3.74     15.11 o 
  -3   9  11        4.88       -1.29      9.20 o 
  -2   9  11       19.51       11.23     12.76 o 
  -1   9  11        5.72       -1.26     13.45 o 
   0   9  11       51.60       18.45     21.95 o 
   1   9  11       17.74       19.59     24.75 o 
   2   9  11       22.59       -4.08     19.13 o 
  -5  10  11       11.82       16.72     14.55 o 
  -4  10  11        9.99       11.10     12.86 o 
  -3  10  11       15.15        0.93     13.88 o 
  -2  10  11       35.96        9.03     13.14 o 
  -1  10  11        5.78        7.04     15.36 o 
   0  10  11       60.34       22.38     25.52 o 
   1  10  11        3.71       -9.73     17.67 o 
  -4  11  11        0.54       -0.56     11.40 o 
  -3  11  11        2.05        0.03     10.75 o 
  -2  11  11        0.93        9.53     19.91 o 
  -1  11  11       15.03        2.13     13.44 o 
   0  11  11        9.55       -3.92     23.38 o 
   1  11  11        2.66       12.07     17.61 o 
  -3  12  11        3.39       -0.85     14.70 o 
  -2  12  11       35.25        9.21     16.24 o 
  -1  12  11       11.85        8.23     24.20 o 
  -6   0  12       35.16       39.30     14.80 o 
  -4   0  12      238.33      160.26     26.03 o 
  -2   0  12       32.67       20.93     11.74 o 
   0   0  12       47.29       -0.51     12.25 o 
  -7   1  12        5.82        3.97     14.06 o 
  -6   1  12        0.40        0.71      6.79 o 
  -5   1  12        0.91        5.10      6.10 o 
  -4   1  12      116.56       44.98     16.08 o 
  -3   1  12        9.99       12.70      6.02 o 
  -2   1  12        8.85        5.50      5.85 o 
  -1   1  12       13.13        4.83      5.37 o 
   0   1  12        8.51       -0.78     13.89 o 
   1   1  12        7.17       -3.83     16.24 o 
  -7   2  12       17.19       17.04     10.97 o 
  -6   2  12       17.58       12.53     11.50 o 
  -5   2  12        3.19       15.60     15.31 o 
  -4   2  12        3.32        0.00      3.82 o 
  -3   2  12        4.29       -2.55      6.15 o 
  -2   2  12       10.15        7.60     10.30 o 
  -1   2  12        7.18        5.85      7.37 o 
   0   2  12       19.31        3.86      7.65 o 
   1   2  12        6.93        1.76      9.36 o 
  -7   3  12        0.61       12.92     11.37 o 
  -6   3  12       15.19       23.79     11.49 o 
  -5   3  12        8.42       -0.28      6.98 o 
  -4   3  12       21.66       14.29      9.88 o 
  -3   3  12       10.94       -2.55      9.02 o 
  -2   3  12       20.33        3.70     13.72 o 
  -1   3  12        0.65       -2.22      6.75 o 
   0   3  12       33.25       13.86     11.63 o 
   1   3  12        0.49       -0.10      5.95 o 
  -6   4  12        1.34        3.94      5.11 o 
  -5   4  12        9.68       10.27      6.31 o 
  -4   4  12        0.57       -0.97      7.46 o 
  -3   4  12       16.87        8.15     10.89 o 
  -2   4  12        0.76        3.51     11.00 o 
  -1   4  12       16.94       -1.66     14.90 o 
   0   4  12        9.85       -8.68      8.68 o 
   1   4  12       14.81       -7.19     11.89 o 
   2   4  12        0.60        2.55     15.31 o 
  -6   5  12       21.37       24.85     10.62 o 
  -5   5  12        2.72        0.43      9.66 o 
  -4   5  12       25.51        1.21     11.28 o 
  -3   5  12        9.22       -0.38      8.31 o 
  -2   5  12       17.58        7.91     10.40 o 
  -1   5  12        4.89        2.44     12.05 o 
   0   5  12        4.09        1.75     11.17 o 
   1   5  12        5.54       -6.71     10.43 o 
   2   5  12       11.58       -7.66     11.74 o 
  -6   6  12        2.68       12.50     18.63 o 
  -5   6  12        3.68        0.99     10.24 o 
  -4   6  12        7.66        0.35     12.18 o 
  -3   6  12        4.38        0.29     10.05 o 
  -2   6  12       11.79        1.66     12.63 o 
  -1   6  12        7.09        7.10      9.63 o 
   0   6  12        9.85       -0.34      8.93 o 
   1   6  12        2.00        5.61     10.28 o 
   2   6  12        8.07        4.59     20.42 o 
  -5   7  12       11.63       11.07     14.06 o 
  -4   7  12        3.93        0.00     12.56 o 
  -3   7  12       20.16        0.34     11.37 o 
  -2   7  12        3.75        0.57      9.20 o 
  -1   7  12       20.38        7.16     13.41 o 
   0   7  12        1.71        1.53     13.24 o 
   1   7  12       13.72        3.29     12.75 o 
  -5   8  12        0.53       -5.48     10.89 o 
  -4   8  12       14.12       -0.76      8.11 o 
  -3   8  12        4.44        0.17      8.43 o 
  -2   8  12       11.12        0.69     11.32 o 
  -1   8  12        1.41        4.71     13.95 o 
   0   8  12       21.80        7.64     19.97 o 
   1   8  12        0.85        3.23     13.31 o 
  -4   9  12        1.75        4.38     18.22 o 
  -3   9  12        0.64        0.00     12.98 o 
  -2   9  12        0.39       -0.40     13.50 o 
  -1   9  12       18.35       12.34     20.12 o 
   0   9  12       18.77       16.94     19.39 o 
  -2  10  12        5.51       16.84     22.97 o 
  -5   0  13       25.70        6.63     14.80 o 
  -1   0  13       20.40        1.53     14.29 o 
  -5   1  13        7.45        4.96     11.48 o 
  -4   1  13       20.00       19.39     10.21 o 
  -3   1  13        1.57        4.74      6.05 o 
  -2   1  13        4.07        1.53     29.60 o 
  -1   1  13        1.64        0.23     14.61 o 
   0   1  13        7.65        1.53     14.29 o 
  -5   2  13        4.21        8.42      9.04 o 
  -4   2  13       14.81       11.23      8.86 o 
  -3   2  13        3.88        0.92      6.81 o 
  -2   2  13        3.15        2.84      6.97 o 
  -1   2  13       13.89       -3.81     11.36 o 
   0   2  13        9.81        4.08     27.56 o 
  -5   3  13        4.75        1.66      8.96 o 
  -4   3  13        1.04       -9.43      9.58 o 
  -3   3  13       11.42        6.84      8.58 o 
  -2   3  13        2.81        6.41      7.71 o 
  -1   3  13       20.09        7.02      8.81 o 
   0   3  13        0.57        3.57     16.33 o 
  -5   4  13        0.67       -1.63     12.49 o 
  -4   4  13        4.13        9.54     15.46 o 
  -3   4  13        0.04       -9.86     11.00 o 
  -2   4  13        8.51        2.56     14.64 o 
  -1   4  13        1.17        3.51      7.71 o 
   0   4  13        4.32        6.16      8.79 o 
  -4   5  13        0.16        9.32     10.86 o 
  -3   5  13        8.05       14.76     11.86 o 
  -2   5  13        0.58        4.53     12.09 o 
  -1   5  13        5.74        0.26     15.76 o 
   0   5  13        1.92       12.22     13.86 o 
  -4   6  13       11.95        0.00     30.11 o 
  -3   6  13        1.34        6.65     13.22 o 
  -2   6  13        8.25       14.25     13.21 o 
  -1   6  13        3.60        7.22      9.58 o 
                                                 
